# Supplementary material for: High-force catch bonds between the Staphylococcus aureus surface protein SdrE and complement regulator factor H drive immune evasion
Source: Commun Biol. 2023 Mar 21;6:302. doi: 10.1038/s42003-023-04660-1 (PMC10030832; doi:10.1038/s42003-023-04660-1)
Supplement: Supplementary file 3 — Supplementary Data [file 42003_2023_4660_MOESM3_ESM.xlsx]

## Sheet: Fig. 1c
Curve #1			Curve #2			Curve #3			Curve #4
x (nm)	y (pN)		x (nm)	y (pN)		x (nm)	y (pN)		x (nm)	y (pN)
-154.47	266.792		-153.024	255.723		-151.141	218.293		-150.984	256.767
-154.041	265.405		-152.113	263.639		-150.942	212.911		-150.578	253.7
-153.921	256.658		-151.687	262.458		-151.278	197.702		-150.453	240.232
-152.951	268.187		-151.569	255.51		-150.595	201.278		-149.932	241.417
-152.547	266.204		-151.425	249.015		-150.164	200.209		-149.577	236.459
-151.479	280.067		-150.924	249.246		-149.924	195.605		-149.337	227.244
-151.846	259.688		-150.996	238.709		-149.585	192.822		-149.049	219.789
-151.416	258.341		-151.072	228.098		-149.846	178.982		-148.372	226.771
-151.077	254.796		-150.748	225.004		-148.746	190.264		-148.372	208.636
-150.701	252.16		-150.584	218.893		-148.25	190.382		-147.754	213.446
-150.056	255.941		-150.508	211.145		-148.246	181.415		-147.419	207.752
-149.599	255.244		-150.291	206.046		-147.175	192.164		-147.06	202.926
-149.325	250.147		-150.976	184.007		-148.037	167.233		-146.709	197.805
-148.553	256.969		-150.577	182.323		-147.481	168.473		-146.25	196.736
-148.269	252.116		-150.444	175.63		-147.009	168.163		-145.753	197.053
-147.977	247.467		-150.118	172.583		-146.766	163.606		-145.934	172.21
-147.412	249.328		-149.955	166.459		-146.589	157.835		-145.166	182.558
-147.04	246.6		-149.283	169.892		-145.732	164.644		-144.855	175.977
-147.097	233.616		-149.339	159.647		-145.408	161.585		-144.537	169.632
-146.576	234.446		-149.5	147.447		-145.337	153.866		-144.321	159.52
-145.704	243.63		-149.478	138.709		-145.841	135.535		-143.637	166.797
-145.907	227.153		-149.281	133.208		-144.83	145.179		-143.156	166.49
-144.935	238.757		-149.139	126.694		-144.664	139.204		-143.171	147.79
-144.642	234.13		-148.748	124.861		-143.937	143.587		-142.819	142.769
-144.768	219.469		-148.304	124.013		-143.433	143.871		-142.457	138.058
-144.191	221.639		-148.045	119.689		-142.976	143.277		-141.621	150.965
-143.713	221.417		-148.464	102.643		-142.46	143.775		-141.575	134.518
-143.713	209.806		-148.092	100.45		-142.815	128.188		-140.976	138.614
-143.286	208.378		-147.73	98.0728		-142.378	127.244		-140.138	151.569
-142.371	218.614		-147.851	86.6249		-141.443	135.453		-140.344	125.812
-142.482	204.337		-147.344	86.9598		-141.004	134.525		-139.756	129.481
-141.427	217.913		-146.954	85.0932		-141.362	118.904		-139.327	127.277
-141.302	209.258		-147.22	70.9235		-140.704	122.014		-138.687	132.914
-141.794	185.882		-146.474	75.7335		-139.61	133.179		-138.537	120.354
-140.98	193.704		-146.932	57.9747		-139.747	121.62		-137.908	125.54
-140.029	204.781		-146.21	62.353		-139.857	110.567		-137.341	128.48
-139.596	203.506		-145.509	66.3317		-139.283	112.132		-137.574	101.65
-139.91	184.389		-145.774	52.1601		-139.264	103.448		-136.717	115.369
-138.963	195.379		-145.238	53.0588		-138.806	102.876		-136.42	108.252
-139.089	180.746		-143.913	68.7265		-138.036	108.075		-136.232	97.0823
-138.102	192.7		-144.177	54.5954		-137.451	109.841		-135.732	97.5326
-137.583	193.44		-143.045	66.677		-137.093	107.402		-135.396	91.8364
-137.726	178.421		-142.844	61.2726		-136.539	108.593		-134.669	100.736
-137.033	183.341		-142.666	55.4194		-136.457	101.096		-134.191	100.317
-136.757	178.297		-142.369	51.8212		-136.195	96.9112		-133.588	104.547
-136.433	174.419		-141.577	57.5159		-135.06	108.83		-133.26	98.6051
-136.873	152.3		-142.077	38.9462		-135.231	96.6417		-132.652	103.019
-136.356	153.019		-141.767	35.5903		-134.62	98.8997		-132.59	87.1883
-135.873	152.939		-141.199	37.0753		-134.161	98.3362		-132.01	90.6024
-135.025	161.553		-140.349	43.8335		-133.97	92.8341		-131.201	102.524
-134.598	160.121		-140.135	38.6645		-133.752	87.8225		-130.741	101.41
-134.647	147.315		-139.496	41.4956		-132.757	97.1706		-130.529	91.184
-134.135	147.914		-139.123	39.3031		-132.914	85.2386		-130.075	89.8837
-133.128	160.364		-139.191	28.854		-131.728	98.0928		-129.463	94.5019
-132.768	157.312		-138.306	36.2739		-132.236	79.7026		-129.485	75.4907
-132.485	152.467		-138.513	23.22		-131.776	79.16		-128.769	83.9664
-132.036	151.543		-137.115	40.2871		-130.014	102.659		-128.623	71.2544
-131.944	142.145		-136.767	37.6374		-130.098	92.0734		-128.054	74.2482
-132.249	123.228		-135.591	50.5232		-130.51	75.4304		-127.436	79.0428
-131.216	136.258		-134.6	59.9434		-129.696	81.438		-126.851	82.6201
-130.446	143.049		-134.587	51.0083		-129.387	78.105		-126.377	82.1019
-129.83	146.111		-134.24	48.3493		-128.492	85.5888		-125.891	81.9896
-130.026	129.809		-134.68	30.9024		-127.502	94.8473		-125.476	79.242
-129.101	140.275		-134.043	33.697		-127.217	91.0668		-125.142	73.5345
-129.222	125.76		-132.441	54.5799		-126.654	92.4329		-125.198	53.3033
-128.919	121.361		-132.36	46.9124		-125.898	97.3535		-124.238	70.8293
-127.878	134.603		-131.493	53.9991		-126.628	74.8702		-123.888	65.6595
-127.296	136.882		-131.307	48.3227		-125.738	82.2536		-123.665	55.7749
-127.368	123.536		-131.227	40.6471		-126.129	66.0156		-122.849	67.9604
-126.761	126.395		-130.222	50.3283		-126.121	57.1444		-122.84	50.1691
-125.665	140.949		-130.327	39.1746		-124.728	73.8293		-122.052	61.2928
-125.641	129.907		-128.584	62.7086		-124.048	77.3439		-121.339	69.6155
-125.362	124.936		-128.154	61.6159		-124.112	67.1347		-120.932	66.6081
-124.678	129.658		-128.375	48.2863		-123.665	66.3676		-120.576	61.6519
-124.02	133.732		-127.904	47.9237		-123.269	64.6423		-119.965	66.2062
-123.218	141.275		-127.256	50.918		-122.93	61.8791		-119.504	65.2163
-123.444	124.242		-127.028	46.0265		-123.096	49.7696		-119.156	59.9483
-122.901	125.582		-126.781	41.4696		-122.974	43.0034		-118.514	65.6551
-122.398	125.964		-125.929	48.2838		-121.901	53.7775		-118.317	54.8623
-122.387	114.637		-125.827	41.0166		-121.316	55.5369		-117.559	64.8422
-121.288	129.238		-125.391	40.0179		-120.894	54.3103		-117.139	62.3002
-121.053	123.214		-124.383	49.7688		-120.694	48.9727		-116.967	50.5601
-120.53	124.088		-123.676	53.8541		-120.109	50.7399		-116.501	49.7177
-119.891	127.726		-123.195	53.713		-119.186	58.7451		-115.906	53.6945
-119.91	115.653		-123.307	42.4285		-118.579	60.9237		-115.361	55.7865
-118.737	132.034		-122.814	42.5027		-118.602	51.4631		-114.872	55.8016
-118.546	124.974		-122.549	38.2854		-118.614	42.2236		-114.67	45.1488
-118.016	125.995		-122.458	30.8217		-118.344	38.1816		-114.249	42.6619
-117.443	128.068		-121.232	44.654		-117.258	49.1942		-113.525	51.4065
-116.434	140.515		-121.01	39.6534		-117.104	43.0023		-113.343	40.0245
-116.204	134.405		-120.809	34.2475		-116.76	40.3368		-112.786	42.5407
-116.085	125.621		-120.696	27.1898		-116.411	37.7389		-112.262	43.8571
-115.808	120.602		-120.615	19.5292		-116.103	34.4027		-111.817	42.2611
-115.594	114.084		-119.563	30.0826		-116.247	22.7362		-111.491	36.2275
-115.477	105.265		-118.36	43.4767		-115.516	27.1898		-110.838	42.3126
-114.544	115.917		-118.684	28.2231		-114.599	35.0873		-110.354	42.1363
-114.309	109.892		-118.445	23.5369		-114.787	22.5808		-110.132	32.2637
-114.439	95.1909		-117.414	33.6958		-114.267	23.1609		-109.535	36.2991
-113.054	116.607		-116.294	45.5464		-113.718	24.2556		-109.627	14.7291
-113.082	104.35		-117.258	18.2847		-113.356	21.9329		-108.556	36.3562
-112.568	104.994		-116.104	30.7611		-113.179	16.1633		-108.099	35.172
-112.299	99.76		-115.617	30.7102		-112.823	13.6883		-107.987	21.2057
-111.638	103.94		-115.251	28.4128		-112.058	18.7959		-107.332	27.3895
-110.801	112.32		-114.744	28.7505		-110.944	30.3376		-107.044	19.9412
-111.081	94.0053		-114.556	23.0947		-110.723	25.3803		-106.152	34.9063
-110.179	103.892		-113.507	33.5938		-110.639	17.9095		-105.978	23.2731
-109.977	97.099		-113.742	20.0131		-110.14	18.0955		-105.737	14.0707
-109.384	99.6567		-113.565	14.1483		-110.271	6.64654		-105.039	21.82
-109.089	95.0563		-112.892	17.6074		-109.87	5.00594		-104.316	30.5488
-107.961	110.37		-111.921	26.6518		-109.306	6.39197		-103.763	32.9192
-106.533	132.83		-111.488	25.6008		-108.409	13.9273		-103.62	20.0947
-106.389	124.64		-111.105	23.6007		-107.771	16.6651		-102.925	27.7537
-106.386	113.105		-110.994	16.5052		-108	3.40295		-102.347	31.0999
-105.706	117.703		-110.061	24.853		-107.599	1.78121		-101.829	32.1779
-105.357	114.426		-109.232	31.2437		-106.874	6.15862		-101.269	34.8349
-105.037	110.442		-108.724	31.5847		-105.695	18.8864		-101.051	24.8079
-104.729	106.178		-108.261	31.0997		-105.249	18.0737		-100.728	18.6346
-104.407	102.243		-108.399	19.3273		-105.007	13.5108		-100.17	21.2506
-103.765	105.957		-106.784	40.4579		-104.494	13.9633		-99.9568	11.0155
-103.134	109.383		-106.509	36.4282		-103.548	22.3849		-99.0482	26.5919
-102.3	117.663		-106.6	25.5528		-102.973	23.9761		-98.5962	25.2381
-102.742	95.5235		-105.739	32.5352		-103.567	3.9954		-97.9068	32.6956
-102.476	90.227		-105.141	34.579		-102.686	11.2173		-97.6603	23.7246
-101.78	95.2144		-105.595	16.8804		-101.785	18.831		-97.2246	21.7424
-101.053	100.946		-104.815	22.3448		-101.967	6.44559		-96.6226	25.9691
-100.746	96.6696		-104.565	17.8472		-101.084	13.7103		-96.3051	19.6321
-100.394	93.444		-103.62	26.4097		-100.504	15.3709		-95.7904	20.6064
-99.9293	92.927		-102.771	33.1821		-100.395	8.36939		-95.5121	12.7838
-99.3636	94.8148		-101.668	44.6777		-99.9823	6.95337		-94.7517	22.8799
-99.0362	91.0077		-101.141	45.4097		-100.006	-2.50789		-94.7117	6.22156
-98.3314	96.2136		-100.606	46.2693		-99.3248	1.04418		-94.0996	10.8271
-97.4919	104.624		-100.032	47.8573		-98.3616	9.79814		-93.8395	2.33971
-96.8343	108.706		-99.7292	44.3582		-97.7659	11.766		-93.292	4.52426
-96.5278	104.401		-99.4063	41.2384		-97.7068	3.81826		-92.8145	4.13304
-94.9835	129.659		-98.4732	49.5832		-97.232	3.56157		-92.0369	14.8488
-94.6434	126.141		-98.2294	44.9786		-96.5599	6.94132		-91.6103	12.538
-94.6925	113.36		-97.8393	43.128		-95.5486	16.5711		-91.0637	14.693
-93.0836	140.139		-97.7465	35.6871		-94.1934	32.5639		-90.5617	15.2149
-92.0549	153.083		-96.9161	42.0965		-94.1288	24.7231		-90.0496	16.0712
-91.6047	152.217		-96.2294	45.8004		-93.9024	19.8668		-89.9996	-0.18701
-91.4801	143.554		-95.621	48.0302		-93.0429	26.704		-89.4703	1.33232
-90.8689	146.538		-95.4627	41.8347		-93.1475	15.7529		-89.1492	-4.91145
-90.5515	142.486		-95.5728	30.5834		-92.3408	21.6186		-88.4826	1.7006
-90.105	141.532		-94.7106	37.5891		-91.7678	23.1679		-87.986	2.01247
-89.2291	150.814		-94.4186	33.8842		-90.9792	28.6889		-87.8432	-10.8227
-88.7353	150.98		-94.7297	18.88		-90.3326	31.591		-87.1711	-4.01033
-88.617	142.182		-94.0894	21.7111		-89.8451	31.5682		-86.8482	-10.1468
-88.6125	130.664		-93.4182	25.1378		-89.9315	20.953		-86.7491	-24.6245
-87.1919	152.975		-92.4096	34.882		-89.1193	26.9034		-86.0142	-15.461
-87.1073	143.358		-92.797	18.4333		-88.0689	37.2685		-85.4922	-14.2263
-86.6371	142.973		-91.6802	30.2197		-87.7387	34.3347		-85.2412	-23.0283
-85.9077	148.767		-90.6251	40.8372		-87.9943	20.5886		-84.5781	-16.5454
-85.4456	148.163		-90.7925	28.5157		-87.545	19.8633		-84.439	-29.5328
-84.819	151.512		-90.3523	27.6026		-86.9375	22.04		-82.5318	23.1333
-84.5625	146.014		-89.391	36.4591		-86.4472	22.0645		-81.9324	27.2552
-83.8731	150.846		-88.938	35.782		-85.4877	30.7523		-81.6841	18.3273
-83.1182	157.254		-89.2782	20.2318		-85.6323	19.0508		-80.8956	29.4918
-82.9855	148.802		-88.3842	27.8308		-84.6846	27.5092		-80.4481	27.9597
-83.4184	126.823		-87.6975	31.5385		-84.2881	25.8063		-80.2371	17.664
-82.709	132.141		-87.3964	28.0095		-83.827	25.2992		-79.4941	27.0882
-82.0996	135.081		-86.9881	26.4876		-82.9339	32.7475		-78.6655	39.7143
-81.5685	136.141		-87.4019	9.53716		-83.0185	22.155		-78.9092	12.5457
-80.4898	150.27		-86.5333	16.6706		-81.8707	34.3219		-78.2608	18.4774
-80.3907	141.003		-85.6702	23.695		-81.4214	33.5818		-77.2958	36.1686
-80.1578	134.938		-85.3419	20.6795		-80.8757	34.6344		-77.2148	21.037
-79.9032	129.408		-84.7289	22.9981		-80.3691	34.9435		-76.8338	17.0613
-79.6449	123.948		-84.2951	21.9579		-80.6774	20.2391		-76.4	15.0255
-79.2547	121.637		-84.1177	16.1051		-79.2704	37.1678		-75.6351	25.292
-78.6654	124.079		-83.3028	22.2295		-78.8712	35.5083		-75.5323	10.9611
-78.5035	116.33		-82.8844	20.898		-78.8611	26.6704		-74.7119	23.2654
-77.7404	122.924		-81.803	32.0128		-78.4091	25.9829		-74.2072	23.889
-77.2411	123.227		-82.5052	9.66275		-77.3523	36.4598		-73.7506	22.7118
-76.8491	120.97		-81.4074	21.0815		-76.4574	43.955		-73.4214	16.7724
-76.1824	125.254		-79.814	41.822		-76.7839	28.9027		-72.8757	18.9135
-76.4716	106.733		-80.567	18.4977		-77.2841	10.6504		-72.2563	23.7555
-75.9842	106.746		-80.0532	18.9751		-76.5583	15.0245		-72.0853	11.9712
-75.4057	108.938		-79.1018	27.6432		-75.8798	18.5083		-71.214	26.1889
-75.152	103.373		-78.6744	26.4888		-75.1568	22.835		-70.882	20.3771
-74.448	108.556		-78.3406	23.5787		-74.863	19.2276		-70.2408	26.0544
-73.9915	107.83		-77.2874	34.1682		-74.3273	20.0821		-70.0771	13.9906
-73.8741	99.0011		-76.3925	41.7757		-73.8862	19.2035		-69.2804	25.4378
-72.5153	119.821		-76.0869	38.3342		-73.1613	23.5568		-68.8784	22.2298
-72.3216	112.823		-75.5348	39.5234		-72.7639	21.8657		-68.5128	17.6678
-72.0943	106.632		-75.3138	34.4845		-72.401	19.5274		-68.3718	4.74446
-71.6168	106.422		-74.9536	32.0696		-72.1582	14.9952		-67.7334	10.3075
-71.0865	107.459		-75.0337	21.387		-72.1573	5.97406		-67.4623	2.23283
-70.3044	114.503		-73.5412	40.2256		-71.2168	14.3023		-66.6929	12.6738
-69.7623	115.819		-73.6767	28.4929		-70.7612	13.6899		-66.4483	3.62229
-69.5631	108.961		-73.6531	19.7695		-70.0809	17.2129		-65.8389	8.09562
-69.1821	106.433		-72.4371	33.405		-69.9008	11.5249		-65.5651	0.12682
-69.2894	92.2494		-71.9077	34.1702		-69.2123	15.193		-64.803	10.2848
-68.8519	91.0661		-72.1406	20.6161		-69.1077	8.10219		-64.4046	6.93995
-67.967	100.565		-71.945	15.1094		-68.3128	13.7455		-63.6397	17.2026
-68.1261	85.1517		-72.0051	4.80017		-67.7908	14.3587		-63.4933	4.52112
-67.2412	94.6433		-70.8764	16.8055		-67.4506	11.6055		-62.8821	9.07531
-66.8565	92.2199		-69.8114	27.612		-66.9195	12.3783		-62.8057	-6.23381
-65.7287	107.524		-69.7904	18.8408		-66.0091	20.1523		-62.3537	-7.57757
-65.6596	97.5525		-69.835	8.82196		-65.4825	20.8562		-61.6407	0.7409
-65.0266	101.028		-70.0997	-5.3322		-65.4288	12.8222		-60.8258	12.8579
-64.2308	108.41		-69.3748	-0.90501		-65.1141	9.59285		-60.3665	11.7707
-64.1453	98.8418		-68.1934	12.0871		-64.8322	5.77186		-59.949	9.15404
-63.3931	105.163		-68.0915	4.82177		-64.3311	5.99971		-59.3806	12.1192
-63.4695	91.727		-67.1702	12.9376		-63.357	14.9494		-58.7494	17.4027
-63.6032	76.8973		-66.6281	13.9415		-63.0723	11.1695		-58.1491	21.539
-62.3327	95.6176		-65.916	18.1274		-62.8377	6.47259		-58.2255	0.58076
-62.3718	83.0709		-65.5322	16.1482		-62.6048	1.75512		-57.4579	10.9539
-61.4323	93.8811		-65.2893	11.5261		-61.9846	4.16703		-56.7676	18.4291
-61.3731	83.6684		-65.3767	0.70583		-61.3388	7.06387		-56.7121	2.35309
-61.334	72.9616		-64.6154	5.81777		-60.3802	15.7244		-55.8199	17.3356
-60.8802	72.1908		-63.9624	8.89918		-59.8745	16.0428		-55.2742	19.4548
-59.9889	81.8317		-64.2498	-5.68449		-59.5417	13.1591		-54.975	12.45
-58.9703	94.5332		-63.5522	-1.7606		-59.8745	-2.01166		-54.7422	2.9382
-58.4791	94.6337		-62.5809	7.28404		-59.2543	0.40612		-54.1191	7.94182
-58.0198	93.9778		-61.9088	10.72		-58.2174	10.516		-53.3688	17.6674
-57.4523	95.9171		-61.6696	6.02794		-57.1078	21.9694		-53.2388	4.37047
-57.6942	78.5126		-60.73	14.4912		-57.4253	7.08866		-52.8759	-0.31296
-56.7511	89.406		-60.529	9.07946		-57.0596	4.80152		-52.4902	-4.14115
-56.0908	93.5632		-59.9734	10.3385		-56.5494	5.19976		-51.8672	0.87239
-55.667	92.0487		-59.7969	4.46443		-56.8877	-10.0784		-51.2297	6.40683
-55.2622	90.0961		-59.5177	0.52763		-55.7818	1.31253		-50.8522	2.27418
-54.9503	85.905		-58.0525	18.8438		-54.4339	17.1649		-50.4093	0.57157
-54.2963	89.9145		-57.6851	16.5611		-54.0401	15.4056		-49.9537	-0.62037
-53.657	93.557		-56.4509	30.551		-53.6027	14.4513		-49.6208	-6.41783
-53.5979	83.3445		-56.4382	21.6176		-53.468	7.90577		-49.237	-10.3114
-52.3782	100.843		-55.8233	23.9693		-52.6759	13.4985		-48.4448	0.99039
-51.3023	114.902		-55.1994	26.5073		-52.8032	2.12173		-48.011	-1.0423
-51.5078	98.3773		-54.902	22.9089		-51.4835	17.4576		-47.6008	-3.94535
-51.0495	97.6931		-54.8274	15.1218		-51.2125	13.4277		-47.1124	-3.94794
-50.6684	95.1669		-54.098	19.6489		-50.9106	9.9773		-46.7422	-8.36153
-50.1791	95.218		-53.7197	17.5566		-50.4858	8.79627		-46.232	-7.54332
-50.0026	87.8121		-52.923	23.338		-49.9001	10.5699		-45.9037	-13.4955
-49.2705	93.6814		-53.5987	1.47022		-49.6354	6.43652		-44.9669	3.14173
-48.7266	95.0334		-52.3391	15.9367		-49.2343	4.81039		-44.9405	-14.0166
-48.3837	91.5972		-52.0062	13.0153		-48.4622	10.0364		-44.4458	-13.7854
-47.6789	96.7994		-52.2981	-1.64867		-47.8237	12.7884		-44.1202	-19.8284
-47.3596	92.8144		-51.1358	10.9876		-48.5259	-9.19583		-43.9155	-30.3536
-47.2805	83.0778		-50.4737	14.2357		-47.69	-2.79736		-43.0733	-17.2221
-46.3646	93.3224		-49.878	16.2394		-47.7892	-13.6502		-42.6222	-18.632
-46.4792	78.9587		-49.9871	5.01631		-46.3422	4.0249		-42.434	-29.7544
-45.7353	85.0997		-49.797	-0.59325		-45.6637	7.52846		-41.81	-24.7518
-44.9831	91.4278		-49.2932	-0.31246		-46.3131	-13.4796		-41.6709	-37.6982
-44.9458	80.7057		-48.1736	11.5177		-45.3654	-5.0169		-41.1961	-38.2062
-44.3328	83.7033		-47.6906	11.3925		-44.8397	-4.34799		-40.5595	-32.7228
-44.0018	79.9889		-48.0062	-3.69638		-43.7565	6.62735		-39.8774	-25.5436
-43.6453	76.8739		-46.8994	7.89136		-43.6128	0.25569		-39.1016	-14.8709
-42.6585	88.8203		-46.2709	10.5165		-43.2617	-2.30076		-38.7833	-21.187
-42.1073	90.3659		-46.1609	3.40246		-43.5	-15.7289		-38.5941	-32.3111
-41.9536	82.4016		-45.999	-2.74404		-42.435	-5.08989		-37.7773	-20.1131
-41.6853	77.1793		-46.0208	-12.3305		-42.3258	-12.0964		-37.4636	-26.5873
-40.894	84.4451		-44.8694	0.093		-42.435	-23.1408		-36.9133	-24.2927
-40.3311	86.2811		-44.1463	4.49265		-40.7579	-1.22407		-35.841	-2.64275
-40.1355	79.3269		-43.3214	10.8036		-40.1531	0.91679		-35.5282	-9.13534
-39.8117	75.4326		-42.9694	8.22929		-39.9784	-4.88017		-35.2435	-16.731
-39.0241	82.6054		-42.6448	5.13612		-39.4673	-4.47662		-34.9288	-23.1818
-39.0468	70.4532		-42.5456	-2.1761		-38.3195	7.6729		-34.1385	-11.9675
-38.7676	65.4798		-42.4592	-9.73559		-38.1985	0.88671		-33.7137	-14.3281
-38.0146	71.8474		-42.4128	-18.0418		-37.4955	4.83112		-33.4782	-23.7247
-37.4179	74.4588		-41.426	-8.70102		-37.0162	4.66459		-32.6232	-10.121
-37.2552	66.7267		-41.2987	-15.4814		-36.2568	9.64193		-32.1703	-11.4441
-36.6885	68.6348		-40.4038	-7.86898		-36.0003	5.34903		-31.5828	-7.77392
-36.4093	63.6826		-40.5775	-20.3178		-35.6374	3.02309		-30.9479	-2.32319
-35.7445	67.9186		-40.0909	-20.3513		-34.8898	7.79758		-30.6705	-10.1565
-34.9223	75.931		-38.9759	-8.61078		-34.0231	14.7668		-30.3113	-14.9771
-35.0178	62.0313		-38.522	-9.2718		-33.6784	12.097		-29.5182	-3.65516
-35.1606	46.994		-37.9708	-8.09865		-33.5692	5.09147		-29.1126	-6.72083
-33.9528	64.2155		-37.5225	-8.86094		-33.5638	-3.83905		-28.8661	-15.7265
-33.7063	58.4864		-36.8385	-5.20818		-33.4037	-9.90601		-28.2677	-11.6257
-33.066	62.1343		-35.929	2.68192		-32.627	-4.596		-27.8975	-16.0188
-32.554	62.7339		-36.2246	-12.034		-32.0022	-2.084		-27.3846	-15.1198
-32.2693	57.9257		-35.7744	-12.77		-31.9367	-9.9035		-26.8398	-13.0391
-31.9019	55.0624		-34.9886	-7.20247		-31.351	-8.1227		-26.4687	-17.3817
-30.6304	73.8129		-34.8949	-14.6194		-30.3887	0.60456		-26.044	-19.7717
-30.3048	69.9623		-34.4547	-15.5346		-30.014	-1.49599		-25.4419	-15.5427
-29.6545	73.8668		-33.9136	-14.564		-29.5975	-2.83921		-24.8962	-13.4116
-29.318	70.26		-33.5352	-16.6407		-29.1482	-3.57359		-24.2868	-8.93416
-28.7014	73.3668		-33.2733	-20.891		-28.5852	-2.20636		-23.7602	-7.5205
-28.1575	74.7285		-32.5866	-17.1823		-28.1886	-3.90478		-23.0172	1.93153
-27.368	81.9569		-31.8936	-13.364		-26.9326	10.2423		-22.3969	6.84079
-26.8496	82.7136		-32.3556	-31.2102		-26.2733	13.3773		-22.446	-13.1444
-26.7368	73.7718		-32.0255	-34.1951		-25.9431	10.447		-21.8657	-9.71893
-26.5677	66.1999		-31.3716	-31.1024		-25.4374	10.7623		-21.8275	-26.4519
-25.9992	68.1551		-30.463	-23.2232		-24.758	14.2769		-20.647	-0.75091
-25.1925	75.7856		-29.8609	-21.1055		-24.6734	6.81519		-20.4333	-10.9539
-24.9251	70.5438		-29.4744	-23.0192		-24.5316	0.39802		-19.6375	0.45405
-24.7141	63.9652		-28.6449	-16.6408		-24.8854	-15.1464		-19.19	-1.0614
-23.9065	71.6135		-28.3339	-19.968		-23.965	-7.19585		-18.8644	-7.1033
-23.9938	57.9162		-28.7604	-37.1614		-23.6848	-11.0407		-18.3251	-5.23826
-23.4627	58.9719		-27.8418	-29.0938		-23.2756	-12.5178		-17.833	-5.08407
-22.6423	66.9377		-27.5299	-32.4139		-22.5116	-7.4507		-17.3337	-4.69757
-22.1948	65.9888		-26.4785	-21.8712		-21.7576	-2.55822		-16.628	3.37033
-21.6819	66.6271		-25.4189	-11.1497		-21.1919	-1.13535		-16.2141	0.60878
-20.9106	73.4102		-25.1961	-16.1625		-20.8872	-4.53699		-15.6875	2.00553
-20.7187	66.3768		-25.0597	-22.7806		-19.8004	6.49597		-15.2355	0.65064
-20.1521	68.2782		-24.9942	-30.727		-19.2883	6.90573		-14.6589	3.94806
-19.982	60.7037		-24.0283	-21.7665		-19.1637	0.18328		-14.3569	-2.9877
-19.7919	53.6354		-23.5763	-22.4581		-17.463	22.5552		-13.6685	4.43996
-19.0762	59.0929		-22.9569	-20.0153		-17.3038	16.4575		-13.1455	5.7256
-18.3431	64.9746		-22.7614	-25.5301		-16.4707	22.8097		-12.7517	2.21639
-18.5232	49.061		-22.6704	-32.9975		-15.6549	28.8364		-12.0796	9.02973
-17.2563	67.6883		-21.5863	-21.8253		-15.7795	17.5174		-11.4129	15.6284
-16.3322	78.1222		-20.4958	-10.5441		-15.7131	9.72351		-11.5512	-7.62884
-15.5746	84.5945		-20.715	-23.8334		-14.8873	15.9387		-10.4898	13.6275
-16.0212	62.2984		-19.921	-18.1064		-14.3116	17.5242		-9.87405	18.3706
-15.6201	60.2573		-19.6891	-22.9447		-13.926	15.6316		-9.5721	11.4383
-15.058	62.0526		-19.2816	-24.4631		-13.5976	12.6501		-9.362	1.09897
-14.4705	64.4494		-18.6086	-21.0163		-12.8109	18.1488		-8.60712	10.9911
-14.4195	54.0434		-18.1175	-20.9766		-12.3307	17.9904		-7.93319	17.8611
-14.0894	50.3061		-17.9647	-27.2881		-12.2898	9.72293		-7.43297	18.2973
-13.5537	51.4761		-18.0629	-38.3114		-11.2393	20.0838		-6.55439	32.7778
-13.4191	43.0718		-17.0179	-27.8694		-11.2375	11.0803		-6.32338	23.2456
-12.8198	45.7532		-16.2448	-22.5439		-10.0797	23.4322		-6.09692	13.5002
-12.7224	36.4417		-16.3385	-33.4817		-9.92145	17.3211		-5.42116	20.4588
-11.7538	47.9573		-15.2571	-22.3642		-9.92145	8.30527		-5.15377	12.2338
-11.6301	39.2921		-15.2881	-32.1245		-9.60949	5.03622		-4.72813	9.90923
-10.5333	53.8407		-14.5086	-26.6727		-8.48536	16.7563		-4.08694	15.5745
-10.6488	39.462		-14.0548	-27.3336		-8.23979	12.2652		-3.98962	1.05568
-10.0904	41.184		-13.8056	-31.83		-7.55131	15.9351		-3.30932	8.18823
-9.8839	34.4917		-12.9061	-24.1315		-7.02289	16.6661		-2.94006	3.766
-9.25817	37.7998		-12.3659	-23.1654		-6.62362	15.0065		-2.25157	11.187
-8.63153	41.1322		-11.3518	-13.3134		-6.33804	11.2517		-1.31843	27.7003
-8.40598	34.9016		-11.249	-20.5621		-6.19343	4.89669		-1.32298	9.40142
-7.81571	37.3813		-10.9016	-23.2121		-5.21845	13.862		-0.87096	8.02888
-7.22181	39.9366		-10.0748	-16.8774		-4.73278	13.8014		-0.47988	4.41475
-6.83801	37.4811		-10.3959	-32.0757		-4.2935	12.8966		-0.16428	-2.01608
-6.92259	23.833		-9.65738	-27.4051		-4.04793	8.39726		0.60424	8.40272
-6.30141	27.0462		-9.00163	-24.2743		-3.12661	16.3759		1.36276	18.409
-5.80755	27.2131		-8.29223	-20.1381		-2.60093	17.0519		1.45916	3.87548
-5.32552	27.094		-8.02302	-24.2648		-1.60685	26.3741		1.91937	2.80572
-4.73071	29.676		-7.73562	-28.0518		-1.3631	21.8512		2.54783	8.01848
-3.60111	45.0254		-6.89252	-21.3953		-1.69598	6.67065		2.91254	3.43417
-4.48878	12.1912		-7.19719	-36.2968		-1.67142	-1.9003		3.64104	12.3312
-3.6957	19.5104		-6.17583	-26.3067		-1.11754	-0.70539		3.73108	-2.46006
-3.20094	19.6945		-5.38003	-20.5541		0.52955	20.6777		4.56873	10.4855
-2.53973	23.8698		-4.52055	-13.5894		1.03978	21.0562		4.91161	5.08023
-2.2105	20.1079		-4.39868	-20.4803		1.99748	29.7216		5.5528	10.773
-2.36056	4.89269		-4.02306	-22.6208		1.59912	13.337		6.09213	12.6638
-0.53885	36.7772		-3.72384	-26.1835		3.06795	31.4109		6.38317	5.33168
-0.54248	25.0577		-3.92392	-39.1078		2.92789	19.8033		6.55233	-6.53027
-0.60342	11.9805		-2.70611	-25.4325		3.41902	19.8417		7.10167	-4.26997
0.08871	16.8878		-2.53513	-31.3953		4.41401	29.1837		7.76469	2.20188
1.0173	27.4292		-1.8912	-28.4927		4.33488	18.701		8.05027	-5.34103
1.23103	20.9059		-1.56924	-31.6323		4.41764	11.2105		8.76241	2.96645
1.97136	26.9713		-0.67612	-24.0492		5.28348	18.1569		9.47909	11.4624
1.88223	13.2253		-0.40145	-28.0622		5.61909	15.3293		9.87654	8.07575
2.31697	11.9725		0.24975	-25.0297		6.22299	17.4384		10.2976	5.56504
3.01364	16.9935		0.10787	-36.8575		6.93149	21.5038		11.0361	14.843
3.82036	24.6287		1.52759	-19.3948		7.41989	21.4884		11.3208	7.28809
4.38607	26.4961		1.73677	-24.6426		7.63726	16.4639		11.9029	10.7548
4.69348	22.2306		2.15423	-25.9844		8.25389	18.8316		12.0993	-0.09705
4.85719	14.5095		3.2911	-13.8321		8.50218	14.391		12.7424	5.65917
5.11457	9.028		3.75312	-14.3343		8.27572	1.17926		13.2435	6.11032
5.31193	2.10975		3.92502	-20.2888		9.1552	8.38588		13.5645	-0.08749
6.10683	9.4658		4.26608	-23.0653		9.89826	13.0705		14.2894	8.67211
6.99359	19.0341		4.63078	-25.3936		9.85006	3.16767		14.2176	-12.1208
7.2528	13.5948		4.80268	-31.3603		11.0997	17.2013		15.0634	1.13583
7.40195	5.52363		5.533	-26.8327		11.197	9.97238		15.2753	-9.12132
7.96766	7.40767		5.75947	-31.7535		11.7382	10.9331		16.2748	9.85458
8.36602	5.29244		5.70399	-41.9708		12.0538	7.73006		16.4513	-1.74526
9.13363	12.0002		6.59711	-34.3886		11.961	-3.01239		16.7241	-9.729
9.17365	1.34023		6.76991	-40.3238		12.7623	2.74937		17.4863	0.43204
9.86668	6.25215		8.07777	-24.9572		13.5353	8.00095		17.8037	-5.91824
10.0304	-1.44166		8.20692	-31.7026		14.0392	8.27682		18.1538	-11.0599
10.3842	-4.63648		8.4834	-35.6988		13.4744	-11.1689		18.8742	-2.45801
10.6852	-9.06512		8.49159	-44.7198		13.7427	-15.256		19.006	-15.6788
11.8121	6.22108		9.25465	-39.5702		15.6745	11.3825		19.5008	-15.4643
12.6643	14.9323		9.49385	-44.2619		15.7118	3.03566		19.7809	-23.2002
12.1195	-9.68442		10.7699	-29.4907		17.0587	18.8733		20.2475	-23.9927
12.7143	-7.10972		9.89312	-55.1326		17.568	19.2473		20.705	-25.1523
13.2927	-4.91636		10.6143	-50.7754		17.6117	11.0363		21.5372	-12.4158
13.8939	-2.18122		11.5775	-41.8668		17.9409	8.08059		21.7727	-21.7779
14.014	-10.9371		11.6175	-50.304		18.724	13.5065		22.0701	-28.8943
14.3869	-13.6714		11.9349	-53.5289		18.9059	7.83847		22.5631	-28.7233
15.2827	-3.89872		13.1773	-39.3822		19.9918	18.8494		23.0824	-27.5795
15.6838	-5.93947		13.4811	-42.8541		20.0573	11.0388		23.6099	-26.1215
16.0794	-8.12407		14.2678	-37.274		20.8213	16.1131		23.7764	-38.0723
16.4642	-10.5527		13.9367	-52.6662		20.4002	-0.67588		24.1511	-42.2868
17.018	-8.95457		13.8622	-63.2359		20.7886	-2.53209		24.6076	-43.4846
17.6456	-5.60232		14.6662	-57.3325		21.0168	-7.34685		25.1724	-40.6527
17.7793	-14.0409		15.6311	-48.4006		22.7822	16.1957		26.6976	-2.15619
18.4005	-10.8149		16.2578	-45.808		23.2396	15.6126		27.0296	-7.98455
18.8661	-11.3173		15.6339	-66.7077		23.3615	8.84853		27.3043	-15.9156
19.3682	-10.9604		17.3492	-43.6816		24.6303	23.234		28.0428	-6.64219
19.5828	-17.4643		17.5547	-49.0095		24.6021	13.6915		28.2556	-16.8652
20.0849	-17.0935		17.3492	-62.0493		25.6971	24.8746		29.1342	-2.37801
20.3104	-23.3444		17.512	-68.1602		26.3601	28.0784		29.1305	-20.6517
20.1094	-39.7683		18.3869	-60.9273		26.7467	26.1928		29.6244	-20.4358
20.7633	-35.7585		18.8034	-62.2731		26.402	10.8153		30.3038	-13.3569
21.4436	-31.1473		19.9067	-50.7541		26.6457	6.28543		31.066	-3.20992
21.4145	-43.4571		20.0322	-57.5705		27.6516	15.8145		30.9195	-26.7716
22.6005	-26.7623		20.1095	-65.3052		28.0636	14.4009		31.6307	-18.496
22.1476	-49.1986		20.2159	-72.491		28.7212	17.5018		32.0837	-19.8141
23.6292	-25.449		21.1972	-63.2413		29.3078	19.305		32.6512	-16.8899
23.4372	-41.6554		21.4601	-67.4879		29.9799	22.6885		33.1933	-14.8915
23.8966	-42.3101		21.1608	-82.2911		30.3255	20.0479		33.5461	-19.9328
24.4341	-41.1194		22.0394	-74.9754		30.5884	15.8717		33.8181	-27.9631
24.334	-55.114		21.9703	-85.452		31.5515	24.6165		34.4938	-21.0026
25.3054	-43.5606		22.9153	-76.8913		31.727	18.8269		34.5202	-38.1591
25.4263	-52.2787		23.7838	-69.7726		31.3014	1.96205		35.1205	-34.0215
25.5282	-61.4701		23.5537	-83.2684		32.5438	15.8573		35.6971	-30.7543
26.4477	-51.1571		24.6015	-72.7759		32.5574	7.093		36.1964	-30.3375
26.6514	-57.9153		24.8498	-77.3014		33.4997	15.4482		36.6666	-31.0246
27.5091	-49.0573		25.2963	-78.0844		34.19	19.1655		36.8531	-42.2238
28.1421	-45.5529		25.802	-77.776		33.4114	-4.21965		37.2923	-44.0571
28.6023	-46.1861		26.2677	-78.2251		33.9653	-3.02705		37.7507	-45.1662
28.705	-55.3587		26.8661	-76.1585		34.9739	6.55638		38.4501	-37.3485
29.2062	-55.0235		26.9607	-83.5698		35.2759	3.11377		39.155	-29.3205
29.5372	-58.7316		26.9298	-93.3249		35.285	-5.74625		39.024	-52.3009
29.9638	-60.1905		27.6619	-88.7627		36.3136	4.21679		39.3651	-57.7757
30.4922	-59.1768		28.6114	-80.1145		37.2113	11.7543		39.9535	-54.0594
30.6605	-66.8015		28.9016	-83.8428		37.3605	5.47409		40.6166	-47.609
30.9042	-72.6018		29.4109	-83.4734		37.9826	7.94309		40.8448	-57.2651
31.4199	-71.9092		29.5473	-90.09		38.2026	2.97993		41.8944	-36.4144
31.8492	-73.2816		30.2049	-86.9182		38.7584	4.19837		43.0431	-11.8988
32.5686	-67.721		30.3795	-92.8205		38.3682	-12.0217		44.1727	11.8793
32.7823	-74.2537		31.0998	-88.479		38.7956	-13.1476		44.1299	-7.83414
33.0488	-79.5102		31.6164	-87.9729		39.8643	-2.46295		44.1418	-25.5176
33.9656	-69.2369		31.8756	-92.2703		40.6701	3.38839		44.8575	-17.105
34.0483	-78.8839		32.7133	-85.7349		40.4873	-9.00558		45.5242	-10.4714
34.172	-87.553		33.3253	-83.4285		41.2595	-3.78255		46.1963	-3.64037
34.654	-87.6796		33.6946	-85.6795		41.8616	-1.70369		46.2099	-21.2894
35.2871	-84.1876		33.6991	-94.7666		42.9029	8.49638		46.8893	-14.2011
35.7855	-83.903		33.2217	-112.898		43.6824	13.8505		47.1431	-22.8984
36.4021	-80.7998		34.3449	-100.994		43.5241	1.9042		47.9735	-10.2121
36.6586	-86.3023		34.5695	-105.958		44.3299	7.75247		47.9725	-28.3961
36.8841	-92.5395		34.7651	-111.466		44.1844	-3.94435		48.7392	-18.044
37.0378	-100.492		35.4372	-108.041		45.4204	9.83189		49.134	-21.5276
38.1247	-86.1755		36.3812	-99.4927		46.1589	14.431		49.3905	-30.1406
38.2811	-94.0505		37.5372	-86.9761		47.1493	23.6885		49.8052	-32.881
39.0014	-88.4788		37.5827	-95.2992		48.0761	31.7699		50.1062	-39.8564
38.966	-100.943		37.8865	-98.7856		48.479	30.1766		50.7165	-35.3183
39.1015	-109.327		37.8737	-108.202		48.339	18.575		51.6324	-19.4548
39.639	-108.118		39.3608	-89.4724		48.3981	10.647		51.606	-38.5647
40.393	-101.746		39.5563	-94.9798		49.0838	14.2687		52.7792	-13.1369
40.4393	-112.252		39.9592	-96.5933		49.7778	18.061		52.711	-33.8226
41.076	-108.674		40.7477	-90.9703		49.6314	6.32245		53.0748	-38.4372
40.9814	-122.56		41.7263	-81.7799		50.0597	5.19976		53.5678	-38.2645
41.4043	-124.1		42.3812	-78.6644		50.3981	2.42403		53.8297	-46.6814
41.9036	-123.803		42.0429	-94.1977		51.6131	15.82		54.8156	-28.2072
42.1747	-128.934		41.8137	-107.674		51.9933	13.813		55.6159	-16.6275
42.2192	-139.503		42.5631	-102.782		52.3171	10.7617		55.726	-30.6883
42.6285	-141.352		43.6044	-92.4195		52.7719	10.1441		55.9179	-41.7007
43.1123	-141.419		43.8173	-97.5976		52.7955	1.54646		56.7464	-29.0773
43.2542	-149.664		44.3602	-96.5858		53.142	-1.08406		56.9129	-41.0228
44.0364	-142.606		44.5894	-101.471		54.3207	11.6532		57.0957	-52.3623
44.4629	-144.054		44.2693	-116.645		53.9897	-3.48362		57.7705	-45.4563
45.0514	-141.631		45.6099	-100.669		55.0256	6.61433		58.3572	-41.8005
45.2005	-149.681		45.9391	-103.676		54.9774	-3.2982		58.5272	-53.6321
45.0605	-164.653		46.3066	-105.957		55.3175	-6.0585		59.3713	-40.4477
45.4125	-167.873		46.4384	-112.653		55.7741	-6.64815		59.4513	-55.6089
46.0109	-165.202		46.593	-118.924		55.9769	-11.9244		60.0925	-49.9316
46.4948	-165.269		47.126	-118.101		56.458	-12.082		60.1298	-66.6837
47.1278	-161.786		47.7126	-116.278		57.0592	-10.0111		60.971	-53.5914
47.3079	-169.102		48.0373	-119.355		57.0883	-18.492		61.7805	-41.6439
47.206	-183.153		48.4038	-121.652		58.1461	-8.00486		62.0106	-51.2581
47.3852	-190.507		49.4925	-110.391		58.9364	-2.4375		62.4044	-54.7679
48.0436	-186.401		49.3379	-122.485		58.6908	-16.0006		62.8855	-55.0311
48.924	-177.008		48.7085	-143.464		59.272	-14.2954		63.182	-62.1713
49.0859	-184.76		50.06	-127.289		59.995	-9.96791		63.7077	-60.7801
49.5434	-185.478		50.7886	-122.78		60.8554	-3.12473		64.0479	-66.275
50.0964	-183.88		50.7567	-132.568		60.2024	-24.1965		64.6618	-61.6211
49.6616	-205.886		51.0423	-136.376		60.398	-29.6157		65.1174	-62.8362
50.2992	-202.289		51.5635	-135.783		62.0996	-7.23095		65.4676	-68.0006
50.9267	-198.925		50.8904	-157.583		62.2843	-12.8496		67.1865	-22.3036
51.1778	-204.563		51.9873	-146.176		63.1392	-6.1017		67.6276	-24.0761
51.4497	-209.682		52.2383	-150.638		62.9928	-17.8272		68.4098	-13.1715
52.1391	-204.849		52.342	-157.881		64.0605	-7.1378		68.7027	-20.4039
52.7539	-201.804		52.4275	-165.453		64.578	-6.61199		69.3102	-15.9965
53.4297	-197.278		53.5689	-153.206		64.9036	-9.62608		69.9523	-10.2982
53.8035	-199.991		53.9327	-155.559		65.4102	-9.30826		70.7081	-0.38094
53.8571	-210.327		55.4779	-135.729		65.2374	-21.5109		70.8127	-14.6207
54.2828	-211.793		56.2728	-129.989		65.8149	-19.8869		71.2811	-15.3635
54.1955	-225.486		57.1905	-121.943		66.3379	-19.2571		71.9023	-10.4302
54.8048	-222.572		57.2005	-130.937		66.1851	-31.0998		72.6762	0.15154
55.5897	-215.444		58.0372	-124.409		66.8736	-27.4185		73.0673	-3.43989
55.1759	-236.944		58.009	-134.109		67.5557	-23.8491		73.472	-6.54958
55.3351	-244.769		57.9245	-144.882		68.9572	-7.01794		74.0532	-3.12795
56.0108	-240.264		57.6925	-158.418		68.8017	-18.9016		74.3897	-8.77335
56.6538	-236.538		58.9595	-143.81		70.0504	-4.88711		74.8354	-10.3444
56.7648	-245.507		59.1514	-149.381		70.165	-11.791		75.2447	-13.2909
56.8257	-255.678		59.7434	-147.456		70.2523	-19.2061		75.4966	-22.0668
57.1604	-259.31		60.381	-144.662		70.9199	-15.9173		76.2305	-12.964
57.5588	-261.419		60.3855	-153.765		70.7908	-27.3287		76.4989	-21.145
58.0308	-261.771		60.6684	-157.621		71.8731	-16.3692		77.0828	-17.582
58.4091	-264.351		61.7734	-146.064		71.6775	-29.0003		77.5175	-19.5771
58.7066	-268.883		61.667	-157.232		72.7598	-18.0532		77.9295	-22.4039
58.8593	-276.848		61.9663	-160.8		73.5383	-12.7111		78.0595	-35.7222
58.9785	-285.627		62.4392	-161.111		72.5497	-39.9793		79.0082	-18.6577
59.5233	-284.259		63.0567	-158.689		73.5584	-30.3916		79.7749	-8.32808
60.079	-282.602		63.4742	-160.034		73.6511	-37.6965		79.9795	-18.8427
60.2691	-289.688		63.7207	-164.587		74.6525	-28.2398		80.185	-29.3675
60.2527	-301.713		64.4883	-159.352		75.5192	-21.2819		80.5807	-32.8038
60.7484	-301.489		64.1836	-174.257		75.8976	-23.3099		81.1809	-28.6423
60.6929	-314.442		64.843	-171.062		76.3632	-23.7523		81.4629	-36.3053
61.2995	-311.579		65.265	-172.312		76.4605	-30.9793		82.2105	-26.699
61.6979	-313.697		65.1531	-183.591		76.8553	-32.7128		82.447	-36.0485
61.8098	-322.645		65.8052	-180.533		77.853	-23.3304		83.1873	-26.6995
61.9671	-330.515		66.6711	-173.456		77.8939	-31.5968		83.2355	-43.0283
62.5201	-328.934		67.1467	-173.705		78.6952	-25.8314		83.6284	-46.5921
62.8466	-332.765		67.6015	-174.345		78.6661	-35.3921		84.4251	-35.1418
62.9957	-340.814		67.0612	-193.662		79.9548	-20.6414		84.8808	-36.3757
63.566	-338.823		67.6206	-192.353		80.7015	-15.8709		85.4565	-33.125
63.5278	-351.361		68.3591	-187.661		81.3081	-13.71		85.9812	-31.7654
64.2044	-346.817		68.4619	-194.907		81.4891	-19.3859		85.8457	-54.9255
64.7401	-345.666		69.365	-187.147		82.2822	-13.7738		86.7252	-40.4249
64.5328	-362.242		69.616	-191.606		82.9762	-9.98828		87.0845	-45.2145
65.2058	-357.785		69.8388	-196.596		83.4527	-10.2284		87.6138	-43.7157
65.144	-370.894		70.0462	-201.893		83.6192	-16.1839		87.9521	-49.2866
65.2495	-379.992		69.3859	-223.466		84.224	-14.0384		88.3796	-51.5251
65.8152	-378.11		70.4573	-212.536		84.646	-15.2678		88.7288	-56.7055
66.1626	-381.431		71.1576	-208.569		85.2826	-12.5513		89.1645	-58.6841
66.3363	-388.919		71.7842	-205.981		86.3631	-1.63484		89.8857	-50.0169
66.5109	-396.357		71.9671	-211.727		86.6751	-4.90167		90.0985	-60.248
67.1039	-393.827		72.53	-210.338		86.3995	-19.0074		90.5806	-60.4921
67.5869	-393.93		72.3563	-222.779		86.465	-26.8322		90.9698	-64.1771
67.385	-410.368		72.1153	-236.479		87.2954	-20.5212		91.6483	-57.1364
67.9225	-409.149		72.8729	-231.429		88.7851	-2.05873		91.8829	-66.5461
67.937	-420.433		73.003	-238.163		88.9816	-7.45543		92.204	-72.761
68.0762	-428.736		73.6087	-235.987		89.54	-6.17826		92.6124	-75.7367
68.4527	-431.354		73.7324	-242.838		90.2858	-1.43524		93.2845	-68.9152
68.8602	-433.248		74.3654	-240.127		90.8988	0.8571		93.4	-82.7564
69.1112	-438.879		74.57	-245.475		91.4035	1.14305		93.8556	-83.9749
69.2385	-447.46		74.9175	-248.121		91.7	-2.41532		94.6851	-71.3164
69.6669	-448.874		75.3003	-250.121		91.66	-12.1677		94.9107	-81.0673
70.0152	-452.173		75.7396	-251.056		92.3258	-8.90481		95.57	-74.7461
71.4176	-430.304		75.8188	-258.75		92.2485	-19.35		95.802	-84.2525
72.0461	-426.924		75.645	-271.185		93.0497	-13.587		96.565	-74.0612
72.3717	-430.777		75.7433	-278.513		93.6618	-11.323		98.3658	-25.3463
72.5782	-437.469		76.701	-269.722		94.5258	-4.40296		98.4395	-40.7595
72.9547	-440.092		76.8747	-275.646		94.7278	-9.70293		99.0925	-34.6218
73.1239	-447.683		76.9784	-282.876		95.5554	-3.44197		99.5791	-34.7089
73.4203	-452.223		77.6095	-280.209		95.6427	-10.8686		100.165	-31.0803
73.8287	-454.103		78.3317	-275.833		95.5636	-21.3468		100.751	-27.4646
74.0588	-460.218		78.8474	-275.318		96.4467	-14.08		101.585	-14.647
74.2216	-467.957		79.2803	-276.371		96.4621	-22.8061		101.448	-37.8408
74.449	-474.164		80.1161	-269.86		97.599	-10.8463		102.085	-32.3553
74.8828	-475.432		79.4304	-291.922		97.8801	-14.6903		102.281	-43.1763
74.7318	-490.651		79.9251	-291.802		98.1438	-18.8438		102.651	-47.5889
75.3767	-486.881		80.1816	-296.173		99.1142	-9.9655		103.434	-36.663
75.3858	-498.294		81.3121	-284.14		99.5071	-11.7391		103.995	-33.9684
75.5968	-504.862		80.962	-299.881		100.574	-1.06516		104.358	-38.6101
75.7305	-513.292		81.4849	-299.243		100.597	-9.67217		104.706	-43.8287
75.8278	-522.592		81.5304	-307.572		100.645	-17.8049		105.267	-41.1292
76.1852	-525.694		82.137	-305.366		101.635	-8.55141		105.361	-55.7893
76.3316	-533.813		81.966	-317.752		101.456	-20.88		106.009	-49.8432
76.7591	-535.223		82.3517	-319.694		101.94	-20.9894		106.703	-42.238
76.5736	-551.278		83.2193	-312.578		102.377	-21.9296		107.05	-47.4972
77.0865	-550.665		83.2393	-321.389		102.393	-30.6781		107.463	-50.2762
77.0383	-563.436		83.8423	-319.241		103.08	-27.021		108.005	-48.3119
77.5358	-563.177		84.2698	-320.398		104.215	-15.0958		108.537	-46.7072
77.5822	-573.69		84.3598	-327.878		104.428	-20.1762		108.778	-55.8879
77.5704	-585.606		84.75	-329.748		104.458	-28.6494		109.413	-50.4159
77.8687	-590.089		84.7973	-338.032		105.023	-27.2479		109.77	-55.2951
78.0824	-596.609		85.3757	-336.355		105.104	-34.7726		110.155	-59.1524
78.0151	-609.839		85.5649	-341.976		105.925	-28.664		111.104	-42.0407
78.6654	-605.95		85.4585	-353.15		107.069	-16.5648		111.229	-55.5581
78.7964	-614.43		86.2216	-348.006		108.337	-2.17637		111.822	-51.6632
79.071	-619.498		86.0815	-359.81		108.025	-16.9857		112.409	-48.0087
79.2302	-627.331		86.9464	-352.768		108.566	-16.0084		112.51	-62.3723
79.4539	-633.602		86.8164	-364.383		108.35	-29.0255		113.304	-51.0251
79.8941	-634.711		86.9401	-371.229		109.528	-16.3086		113.754	-52.4649
79.795	-648.713		87.5531	-368.902		109.873	-18.9757		114.083	-58.4081
79.8787	-658.326		87.6513	-376.245		109.417	-36.403		114.7	-53.6035
80.2934	-660.064		88.3025	-373.196		110.336	-28.4739		115.089	-57.3071
80.87	-657.917		88.337	-381.732		110.047	-42.8191		115.306	-67.3732
81.4576	-655.506		88.6481	-385.07		111.561	-23.9197		115.958	-61.3106
81.6577	-662.348		88.8072	-391.266		112.629	-13.2219		116.296	-66.93
81.9778	-666.328		88.9382	-397.983		112.042	-33.0799		117.087	-55.6853
81.945	-678.739		90.0069	-387.099		112.895	-26.3575		117.25	-67.7633
82.2115	-683.988		89.5157	-405.501		113.244	-28.9322		117.616	-72.2837
82.2806	-693.972		89.9759	-406.042		113.753	-28.5648		117.724	-86.4305
82.6936	-695.726		90.3871	-407.493		115.128	-12.2193		118.9	-60.8745
82.7618	-705.72		90.8882	-407.276		115.725	-10.2274		119.466	-57.9988
83.131	-708.527		91.0337	-413.72		115.874	-16.5187		119.819	-63.049
83.1656	-719.329		91.3211	-417.491		115.912	-24.8247		120.346	-61.6236
83.2138	-729.79		91.1719	-429.468		116.125	-29.9127		120.447	-75.997
83.4803	-735.05		92.0105	-422.908		116.421	-33.4807		120.999	-73.6437
83.6504	-742.627		92.2988	-426.677		116.529	-40.5024		121.678	-66.5648
83.855	-749.351		91.985	-441.75		118.124	-20.0962		121.891	-76.7889
84.1369	-754.241		92.4816	-441.603		117.767	-35.7087		122.343	-78.153
84.3488	-760.824		92.86	-443.675		119.195	-18.3798		123.063	-69.5367
84.4489	-770.046		93.2247	-446.013		119.103	-29.1065		123.085	-86.8496
84.7472	-774.548		93.7431	-445.469		120.176	-18.3237		123.364	-94.6218
84.779	-785.402		94.0996	-447.946		120.547	-20.4924		124.045	-87.4815
84.779	-797.034		93.9031	-460.807		120.066	-38.4022		124.285	-96.7194
85.222	-798.086		94.0396	-467.428		120.667	-36.3305		124.668	-100.625
85.352	-806.588		94.2115	-473.379		122.184	-17.3593		125.158	-100.588
85.8022	-807.475		94.9964	-467.836		122.191	-26.2621		126.337	-74.9279
85.6158	-823.552		94.4798	-486.708		122.985	-20.6348		127.525	-48.9605
85.8186	-830.33		95.2046	-482.28		122.591	-36.925		128.413	-34.1358
85.9532	-838.739		95.1464	-492.536		123.384	-31.3145		128.721	-40.8102
86.2806	-842.546		95.7121	-491.108		124.233	-24.6791		128.958	-50.1698
86.3697	-852.029		95.3429	-507.209		124.526	-28.296		129.514	-47.655
86.4707	-861.24		96.1696	-500.882		124.589	-36.1482		129.925	-50.532
86.5689	-870.53		96.316	-507.31		124.745	-42.2905		130.726	-38.9276
86.7827	-877.035		96.3551	-515.744		126.029	-27.6238		130.918	-49.9109
86.9382	-884.96		96.6235	-519.895		126.681	-24.6113		131.259	-55.4389
87.2601	-888.896		97.0027	-521.95		127.246	-23.213		131.441	-66.7783
87.1719	-902.61		97.6648	-518.693		126.938	-37.9279		132.385	-49.8391
87.3047	-911.075		97.3283	-534.189		127.614	-34.4645		133.123	-40.6208
87.7012	-913.218		97.5248	-539.691		128.576	-25.735		133.491	-45.062
87.7822	-922.915		97.6212	-547.056		129.117	-24.7782		133.914	-47.4868
87.6548	-937.588		97.6585	-555.53		129.16	-32.9992		134.172	-56.0802
87.8777	-943.89		98.1641	-555.219		129.525	-35.2886		135.048	-41.6817
88.0796	-950.693		98.2996	-561.844		130.118	-33.3608		135.091	-58.1999
88.0805	-962.279		98.4397	-568.399		130.877	-28.3798		135.668	-54.9427
88.246	-969.949		98.8226	-570.396		132.473	-7.9581		136.112	-56.5902
88.3479	-979.155		98.9927	-576.372		131.999	-25.7315		136.917	-44.7967
88.4343	-988.696		99.4502	-576.975		132.603	-23.6164		137.777	-31.0289
88.6444	-995.308		99.3683	-587.687		132.241	-39.3069		137.527	-58.4376
88.7281	-1004.93		99.4511	-595.312		133.064	-33.1394		137.936	-61.3943
88.9664	-1010.88		100.048	-593.282		133.807	-28.4579		138.362	-63.7367
89.1946	-1017.04		100.548	-593.068		134.37	-27.0948		138.671	-70.3683
89.03	-1032.59		100.693	-599.536		134.928	-25.8085		139.598	-54.1019
89.3529	-1036.5		100.466	-612.961		135.334	-27.3441		139.911	-60.6148
89.5548	-1043.3		100.998	-612.158		135.868	-26.5166		140.127	-70.7015
89.7822	-1049.51		101.22	-617.166		135.984	-33.3886		141.028	-55.3901
89.703	-1063.01		101.366	-623.602		136.943	-24.72		141.286	-63.98
89.603	-1077.03		101.525	-629.809		136.836	-35.7288		141.712	-66.271
89.9468	-1080.44		101.778	-634.244		137.53	-31.9279		141.839	-79.7204
90.0805	-1088.88		101.835	-642.337		138.008	-32.1343		142.443	-75.4074
90.1823	-1098.07		101.928	-649.786		138.594	-30.3494		142.826	-79.3413
90.2706	-1107.58		102.278	-652.39		138.574	-39.7308		143.379	-76.8953
90.276	-1119.08		102.845	-650.903		139.354	-34.3759		144.123	-67.4409
90.4961	-1125.43		102.627	-664.189		139.198	-46.2592		143.94	-92.3808
90.7044	-1132.1		102.907	-668.096		139.891	-42.4961		144.708	-81.9749
90.7762	-1142.01		102.763	-679.971		140.108	-47.5274		144.838	-95.2817
90.9272	-1150.01		103.423	-676.778		140.988	-40.3039		145.392	-92.8649
91.0846	-1157.89		103.373	-686.89		141.367	-42.3486		146.212	-80.5525
91.0655	-1169.96		103.288	-697.67		141.561	-47.7781		146.527	-86.97
91.3438	-1174.93		103.931	-694.766		142.589	-37.8323		147.028	-86.5221
91.4156	-1184.84		104.325	-696.554		142.644	-45.8491		147.264	-95.9109
91.5811	-1192.51		103.917	-713.392		143.197	-44.6489		147.915	-89.8558
91.5193	-1205.62		104.286	-715.645		143.284	-52.0763		148.514	-85.7851
91.562	-1216.22		104.497	-720.862		144.413	-40.2733		148.673	-97.9941
91.7448	-1223.48		104.834	-723.701		145.032	-37.8778		149.128	-99.2167
91.8849	-1231.75		105.076	-728.346		145.81	-32.5207		149.402	-107.178
91.9513	-1241.78		105.174	-735.689		146.131	-35.6447		150.224	-94.7886
91.9931	-1252.41		105.218	-744.043		147.006	-28.5077		150.669	-96.4265
92.0714	-1262.17		105.403	-749.743		147.022	-37.2332		150.737	-112.027
92.3087	-1268.13		105.576	-755.685		147.695	-33.848		151.401	-105.498
92.4024	-1277.52		105.908	-758.616		148.223	-33.1193		151.642	-114.687
92.6061	-1284.26		105.904	-767.874		149.026	-27.3128		152.14	-114.365
92.4934	-1298.59		106.325	-769.145		149.383	-29.7544		152.782	-108.643
92.4552	-1311.12		106.27	-779.357		149.745	-32.1092		153.089	-115.36
92.5461	-1320.56		106.387	-786.342		150.342	-30.1222		153.352	-123.752
92.9217	-1323.22		106.753	-788.648		150.132	-42.9944		153.984	-118.401
93.0864	-1330.92		107.1	-791.312		150.862	-38.5703		154.437	-119.736
92.8826	-1347.41		107.182	-798.967		151.01	-44.8518		155.029	-115.873
93.1218	-1353.31		107.493	-802.293		151.311	-48.3232		155.485	-117.105
93.2846	-1361.06		107.339	-814.364		152.476	-35.8402		156.037	-114.747
93.5438	-1366.47		107.296	-824.338		152.615	-42.2998		156.369	-120.528
93.472	-1379.81		107.389	-831.778		152.942	-45.3011		157.183	-108.438
93.3265	-1394.93		107.443	-839.948		152.907	-54.9649		157.153	-127.707
93.4756	-1402.99		107.714	-844.039		153.858	-46.4438		157.889	-118.514
93.743	-1408.22		108.105	-845.88		154.917	-35.9057		158.329	-120.295
93.9795	-1414.19		108.322	-850.977		154.396	-54.5526		158.749	-122.853
93.9495	-1426.53		108.561	-855.666		154.881	-54.6248		159.888	-98.6903
94.034	-1436.13		108.678	-862.654		155.646	-49.5388		161.343	-62.8186
94.215	-1443.43		108.905	-867.569		156.772	-37.7746		161.881	-60.9431
94.286	-1453.36		108.912	-876.625		156.837	-45.5924		162.158	-68.8255
94.5707	-1458.19		109.125	-881.796		157.368	-44.8126		163.018	-55.0056
94.5734	-1469.74		109.594	-882.167		157.339	-54.3802		163.154	-68.1344
94.3997	-1485.53		109.582	-891.565		158.073	-49.8635		163.29	-81.1752
94.4215	-1496.63		109.618	-900.064		159.162	-38.7976		163.771	-81.455
94.6807	-1502.06		109.99	-902.257		159.009	-50.6294		164.502	-72.4609
95.0172	-1505.65		109.957	-912.078		159.851	-44.1223		164.854	-77.5052
95.2628	-1511.41		109.848	-923.278		160.367	-43.6278		165.202	-82.7457
95.2437	-1523.48		110.298	-924.028		160.302	-53.8364		165.793	-78.9174
95.1118	-1538.24		110.131	-936.322		161.359	-43.3588		166.087	-86.1508
95.2601	-1546.32		110.532	-937.986		161.777	-44.669		166.595	-85.4093
95.5411	-1551.26		110.57	-946.463		161.569	-57.5355		167.383	-74.3048
132.676	-676.227		110.796	-951.381		162.298	-53.0984		167.656	-82.3057
160.117	-32.6609		111.036	-956.052		162.755	-53.6939		168.25	-78.3876
161.982	0.25456		111.108	-963.888		162.927	-59.5456		168.093	-102.354
164.204	41.6782		111.214	-971.078		163.761	-53.1751		168.954	-88.4912
164.082	27.1267		111.311	-978.423		164.632	-46.1076		169.349	-91.9816
164.901	35.0782		111.468	-984.66		164.862	-50.9105		169.878	-90.4957
164.691	18.4376		111.416	-994.804		165.199	-53.7027		170.19	-97.0578
165.354	22.6561		112.119	-990.794		165.44	-58.2869		170.846	-90.81
166.915	48.2833		112.056	-1001.16		165.345	-69.0705		171.089	-99.927
167.257	44.8319		111.994	-1011.5		166.822	-50.8097		171.621	-98.3002
167.228	32.5319		112.214	-1016.54		167.144	-53.9176		172.193	-95.1951
167.135	18.6655		112.479	-1020.75		167.722	-52.259		172.602	-98.1209
167.711	20.8278		112.559	-1028.44		167.395	-67.3248		172.838	-107.525
168.594	30.2556		112.611	-1036.61		167.993	-65.3156		173.633	-96.1498
168.238	10.1414		112.906	-1040.27		168.97	-56.3021		173.567	-116.701
169.086	18.795		113.179	-1044.32		168.772	-68.9766		174.555	-98.1839
169.492	16.84		113.082	-1055.33		169.274	-68.7317		174.845	-105.53
170.534	30.1117		113.449	-1057.6		170.146	-61.6791		175.357	-104.659
170.812	25.1059		113.616	-1063.66		170.603	-62.2517		176.006	-98.7082
171.849	38.2361		114.096	-1063.83		170.783	-67.9515		176.412	-101.762
172.051	31.4505		114.639	-1062.81		171.914	-56.1092		176.76	-106.978
172.345	26.8653		114.808	-1068.81		172.383	-56.4742		177.325	-104.158
173.059	32.2861		115.066	-1073.15		172.5	-63.3287		177.505	-115.596
173.455	30.1153		115.423	-1075.64		173.228	-58.9353		178.345	-102.52
173.943	30.1371		115.695	-1079.7		174.038	-52.9952		178.455	-116.59
174.312	27.3189		115.566	-1091.28		173.91	-64.3959		178.771	-122.995
174.624	23.1692		115.742	-1097.16		174.096	-69.9824		179.393	-118.051
175.859	41.0172		115.941	-1102.6		174.83	-65.4709		179.923	-116.474
176.059	34.1714		116.222	-1106.52		175.428	-63.4447		180.146	-126.359
176.333	29.1101		116.017	-1119.54		175.631	-68.7281		180.733	-122.666
176.787	28.3033		116.157	-1126.09		176.772	-56.6832		181.113	-126.713
176.626	12.8566		116.312	-1132.35		177.114	-59.3919		181.984	-112.511
177.101	12.5507		116.641	-1135.37		177.032	-69.9463		182.083	-126.948
178.385	31.6041		117.033	-1137.19		177.37	-72.7371		182.386	-133.836
178.749	28.672		116.897	-1148.91		178.224	-65.9962		183.1	-125.464
178.628	14.1469		117.123	-1153.86		178.532	-69.3263		183.318	-135.519
179.821	31.025		117.442	-1157.04		179.352	-63.2236		183.885	-132.614
179.822	19.4244		117.289	-1169.09		179.624	-67.235		184.34	-133.812
179.907	9.82301		117.872	-1167.32		179.798	-73.0314		184.906	-130.966
180.725	17.7437		117.832	-1177.24		179.809	-81.8617		184.94	-147.823
181.392	22.0367		117.905	-1185.07		180.96	-69.6499		185.63	-140.325
181.799	20.1443		118.297	-1186.88		181.445	-69.7136		186.234	-136.042
182.272	19.8009		118.55	-1191.31		181.935	-69.7036		186.545	-142.627
183.433	35.9027		118.55	-1200.49		182.303	-71.9338		187.375	-129.948
183.402	23.5432		118.713	-1206.6		182.716	-73.322		188.909	-91.1462
183.831	22.1538		118.862	-1212.97		183.355	-70.5532		189.514	-86.8419
184.282	21.3046		118.827	-1222.81		183.713	-72.9816		189.856	-92.228
184.067	4.55078		119.287	-1223.36		184.253	-72.029		190.134	-100.07
185.451	25.9797		119.347	-1231.41		184.713	-72.5634		190.74	-95.7249
185.405	13.2408		119.662	-1234.68		184.744	-81.0192		191.455	-87.2769
185.939	14.3669		119.784	-1241.57		185.021	-84.939		192.058	-83.0062
187.152	31.7029		120.244	-1242.1		186.092	-74.1855		191.827	-109.714
187.201	21.2499		120.337	-1249.54		187.043	-65.6517		192.715	-94.8911
187.319	12.4578		120.804	-1249.96		186.983	-75.794		192.861	-107.628
187.962	16.1866		120.533	-1264.22		187.048	-83.6109		193.187	-113.645
188.026	6.08388		120.601	-1272.12		186.935	-94.7306		193.779	-109.795
188.215	-1.00895		120.68	-1279.82		188.265	-79.2115		194.024	-118.862
188.64	-2.50275		120.962	-1283.69		188.961	-75.3817		194.559	-117.088
189.516	6.80782		121.354	-1285.5		189.646	-71.7638		195.247	-109.686
190.441	17.2656		121.415	-1293.55		190.294	-68.8343		195.717	-110.378
190.162	-1.0112		121.326	-1304.39		191.017	-64.5097		195.985	-118.58
191.105	9.87468		121.3	-1314.07		190.797	-77.5946		196.716	-109.565
191.945	18.3031		121.641	-1316.84		191.956	-65.2238		196.945	-119.202
192.514	20.2729		121.794	-1323.15		192.069	-72.1684		197.663	-110.671
192.387	5.60543		122.148	-1325.69		192.57	-71.9354		197.676	-128.312
193.044	9.69893		122.027	-1337.14		192.735	-77.9237		198.358	-121.113
193.427	7.21936		122.083	-1345.25		193.489	-73.0249		199.104	-111.555
193.886	6.53123		122.38	-1348.85		193.86	-75.2045		199.337	-121.048
193.773	-7.79025		122.646	-1353.04		194.849	-65.9726		199.553	-131.147
195.121	12.7843		122.549	-1364.05		195.606	-61.0238		200.495	-114.33
195.318	5.8585		122.74	-1369.63		195.07	-79.9625		200.838	-119.731
196.275	17.086		122.585	-1381.72		195.297	-84.7788		201.05	-129.974
196.17	2.97511		123.288	-1377.7		196.44	-72.7101		201.684	-124.583
196.747	5.12059		123.134	-1389.76		196.832	-74.4947		202.071	-128.373
197.304	6.77381		123.312	-1395.61		197.119	-78.2338		202.152	-143.47
197.585	1.89355		123.289	-1405.22		198.192	-67.4466		202.71	-140.871
198.388	9.42339		123.607	-1408.41		198.4	-72.6349		203.399	-133.461
198.783	7.25371		123.79	-1414.17		198.119	-86.8462		203.355	-153.212
199.206	5.7193		124.072	-1418.05		198.768	-83.8757		204.308	-135.969
199.884	10.2827		124.236	-1424.16		198.954	-89.471		204.621	-142.472
200.426	11.5893		124.173	-1434.5		199.257	-92.9065		204.992	-146.823
199.968	-10.9458		124.155	-1444.03		199.934	-89.453		205.715	-138.112
201.087	4.13935		124.247	-1451.49		201.053	-77.809		205.837	-151.715
202.141	17.6774		124.599	-1454.05		201.472	-79.1007		206.3	-152.686
202.693	19.2349		124.758	-1460.24		201.584	-86.0471		206.607	-159.428
202.64	6.37107		124.706	-1470.4		202.607	-76.2069		207.586	-141.201
202.511	-8.35003		125.122	-1471.77		202.993	-78.1078		207.722	-154.291
204.29	22.5088		125.181	-1479.83		203.452	-78.6476		208.18	-155.429
204.581	17.8381		125.197	-1488.7		203.952	-78.4651		208.493	-161.94
204.644	7.71747		125.421	-1493.68		203.864	-89.0903		208.819	-167.996
205.219	9.82149		125.575	-1499.95		204.533	-85.7756		209.443	-162.915
205.588	7.00664		125.588	-1508.9		204.493	-95.5363		209.823	-166.955
206.324	12.9519		125.945	-1511.38		204.714	-100.481		210.81	-148.438
207.26	23.6739		125.753	-1524.17		205.337	-98.0111		210.879	-164.015
207.071	7.54123		126.189	-1525.15		206.438	-86.7165		211.302	-166.425
207.563	7.66919		126.261	-1532.98		206.657	-91.6958		211.88	-163.132
207.792	1.5231		126.401	-1539.52		207.278	-89.2683		212.231	-168.212
208.718	12.0014		126.576	-1545.42		207.341	-97.1157		212.313	-183.33
209.417	17.0673		126.471	-1556.56		207.579	-101.749		213.344	-163.161
210.592	33.5103		126.51	-1565.01		207.72	-108.185		213.439	-177.789
210.477	19.1312		126.987	-1565.24		208.862	-96.1278		213.782	-183.15
210.602	10.5134		126.672	-1580.33		209.386	-95.4791		214.204	-185.64
211.269	14.7917		126.919	-1584.88		210.318	-87.2985		214.663	-186.724
211.689	13.2029		126.985	-1592.81		210.58	-91.4808		215.201	-184.873
212.133	12.1732		127.542	-1591.53		210.855	-95.4343		215.43	-194.539
212.761	15.5757		127.285	-1605.52		210.974	-102.262		217.636	-130.767
212.585	-0.27025		127.911	-1602.97		211.216	-106.822		219.229	-89.7151
212.986	-2.31652		127.841	-1613.45		212.357	-94.7785		219.683	-91.028
213.586	0.38821		127.978	-1620.05		212.989	-92.1386		220.38	-83.2928
213.791	-6.34184		128.372	-1621.84		212.909	-102.638		220.67	-90.65
214.721	4.25153		128.175	-1634.72		213.349	-103.56		221.422	-80.8668
215.243	5.10066		128.524	-1637.34		213.708	-105.957		221.606	-92.1565
216.222	16.8283		128.576	-1645.55		215.132	-88.6948		222.188	-88.6696
216.699	16.6256		128.633	-1653.65		215.198	-96.4917		222.397	-99.0523
217.205	17.0625		128.732	-1660.97		215.277	-104.06		223.093	-91.3708
217.121	3.44384		128.801	-1668.84		215.983	-100.043		223.22	-104.744
217.028	-10.4094		129.005	-1674.2		216.947	-91.2777		223.609	-108.477
218.245	7.01418		129.212	-1679.48		216.876	-101.636		224.203	-104.541
218.734	7.07886		129.423	-1684.7		217.777	-94.0119		224.659	-105.758
218.964	0.95532		129.454	-1693.3		217.299	-111.869		225.298	-100.158
219.673	6.2677		129.511	-1701.42		217.68	-113.847		225.398	-114.59
219.109	-18.8314		129.511	-1710.59		217.559	-125.11		226.019	-109.676
220.695	7.41268		129.889	-1712.67		218.143	-123.359		226.282	-118.027
220.67	-4.80204		129.636	-1726.6		218.846	-119.416		226.869	-114.347
221.47	2.67282		130.013	-1728.7		219.369	-118.788		227.53	-107.984
221.976	3.13174		129.984	-1738.43		219.278	-129.474		227.769	-117.236
222.962	15.0606		130.246	-1742.69		219.891	-127.185		228.265	-116.917
223.411	14.1711		130.342	-1750.05		220.756	-120.26		228.771	-116.291
223.916	14.5976		130.6	-1754.38		221.001	-124.749		229.192	-118.781
223.919	3.0384		130.603	-1763.52		221.555	-123.556		229.63	-120.645
224.421	3.4091		130.465	-1775.29		221.88	-126.585		230.322	-113.13
225.18	9.9075		130.69	-1780.23		222.102	-131.515		230.699	-117.223
225.463	5.03428		130.522	-1792.57		222.906	-125.675		231.133	-119.255
225.975	5.64379		130.974	-1793.26		223.382	-125.928		231.559	-121.601
226.517	6.95963		131.221	-1797.81		223.335	-135.827		232.164	-117.236
227.243	12.681		131.427	-1803.1		223.48	-142.159		232.483	-123.561
227.391	4.56996		131.734	-1806.53		224.673	-129.178		232.932	-124.99
228.049	8.6793		131.682	-1816.68		224.785	-136.115		233.559	-119.861
228.421	5.91948		131.69	-1825.71		225.146	-138.495		233.527	-139.186
228.725	1.55359		131.828	-1832.29		225.408	-142.675		234.373	-125.933
229.095	-1.23373		132.156	-1835.31		226.343	-134.437		234.462	-140.755
229.602	-0.76024		132.083	-1845.87		227.034	-130.722		235.457	-121.933
229.998	-2.90235		132.121	-1854.32		226.876	-142.655		235.801	-127.262
230.344	-6.26843		132.321	-1859.75		227.118	-147.212		235.953	-139.773
231.12	0.64839		132.529	-1865.02		227.116	-156.278		236.32	-144.278
231.324	-6.1165		156.439	-1425.44		228.311	-143.249		237.165	-131.072
232.15	1.98435		225.108	-145.809		228.5	-148.789		237.659	-130.853
232.496	-1.36643		234.195	15.5878		229.045	-147.753		237.73	-146.366
233.322	6.73965		234.653	14.9982		229.828	-142.319		238.114	-150.213
233.634	2.5555		234.633	5.44037		230.192	-144.613		238.845	-141.207
234.303	6.89727		234.022	-15.205		229.802	-160.849		239.677	-128.459
234.967	11.1257		235.999	12.7251		230.783	-151.764		239.71	-145.345
235.406	9.98616		236.816	18.8699		231.657	-144.656		240.079	-149.792
235.763	6.91375		237.498	22.495		231.913	-148.954		240.687	-145.345
236.39	10.2468		237.28	9.24875		232.072	-155.043		241.23	-143.306
235.975	-11.2759		237.257	-0.38185		232.703	-152.425		241.482	-152.116
236.593	-8.15793		238.931	21.8682		233.379	-148.96		241.973	-152.007
237.52	2.37464		239.533	23.9922		233.36	-158.348		242.302	-157.906
238.449	12.9182		239.686	17.6888		233.909	-157.238		243.082	-147.109
238.29	-2.5113		239.987	14.1567		234.068	-163.335		243.528	-148.675
238.857	-0.56246		240.441	13.4921		234.497	-164.44		244.136	-144.224
239.369	0.02535		241.204	18.6386		235.291	-158.795		244.01	-167.027
239.783	-1.70386		241.725	19.2451		236.25	-150.144		244.623	-162.416
240.386	1.07323		242.23	19.5386		236.508	-154.387		244.982	-167.227
240.886	1.35706		242.442	14.3417		235.804	-176.408		245.681	-159.412
241.6	6.80497		242.252	1.59437		236.373	-174.931		246.218	-157.603
241.952	3.58303		243.085	8.05191		237.7	-159.461		246.609	-161.217
242.489	4.77817		243.45	5.7165		238	-162.948		247.032	-163.646
243.404	15.0069		243.941	5.76215		238.156	-169.103		247.367	-169.329
243.293	0.73072		244.18	1.08317		238.482	-172.117		248.062	-161.678
243.73	-0.46177		245.338	13.6343		238.979	-171.959		248.271	-172.044
243.997	-5.69826		245.423	6.06505		239.875	-164.437		248.7	-174.269
244.643	-1.90733		246.109	9.74806		240.515	-161.647		249.094	-177.76
245.952	17.7285		246.824	13.9985		240.947	-162.703		249.832	-168.495
246.076	9.0701		247.179	11.4897		241.169	-167.621		250.633	-156.891
246.614	10.2917		247.52	8.71146		241.84	-164.259		253.396	-72.4198
246.67	0.0054		248.375	15.5819		241.55	-178.638		253.667	-80.509
247.349	4.60352		247.592	-8.2871		241.727	-184.413		254.018	-85.6292
247.783	3.34036		248.176	-6.51688		242.595	-177.398		254.674	-79.3768
248.177	1.12567		249.238	4.25717		242.207	-193.6		254.893	-89.377
249.112	11.8198		250.657	21.7047		242.361	-199.788		255.225	-95.1813
249.79	16.4082		250.605	11.5527		244.246	-174.002		255.885	-88.8463
249.626	0.84594		251.084	11.3587		245.207	-165.297		256.156	-96.9009
249.747	-7.87805		251.133	3.1056		245.297	-172.648		256.299	-109.737
250.586	0.52824		251.917	8.64035		245.262	-182.337		257.331	-89.5673
251.7	15.5158		253.092	21.5044		245.721	-182.871		257.97	-83.9367
251.657	2.86115		253.061	11.7526		245.876	-189.045		258.204	-93.4088
252.1	1.81309		253.439	9.68253		246.546	-185.707		258.939	-84.2398
252.56	1.16936		253.459	0.87436		247.361	-179.687		258.993	-100.363
253.025	0.65641		253.922	0.38905		247.414	-187.733		259.683	-92.8925
254.114	15.0323		254.705	5.90859		247.739	-190.745		259.887	-103.456
254.209	5.66917		255.454	10.7842		248.002	-194.93		260.365	-103.824
254.605	3.52849		255.86	9.22405		248.612	-192.692		260.663	-110.896
255.308	8.69463		256.349	9.22188		249.888	-178.162		261.087	-113.303
255.521	2.14182		257.07	13.5761		249.363	-196.888		261.779	-105.743
255.965	1.11705		257.989	21.6462		250.224	-190.01		261.915	-118.842
257.395	23.6364		257.436	2.08901		249.802	-206.822		262.637	-110.161
256.925	0.7935		257.857	0.81152		250.609	-200.962		263.123	-110.26
257.346	-0.77089		258.221	-1.54092		251.45	-194.462		263.574	-111.635
258.277	9.83198		259.672	16.5316		251.457	-203.343		263.933	-116.448
259.189	19.9928		258.704	-10.7985		251.777	-206.471		264.581	-110.523
259.131	6.97846		260.09	6.00934		252.598	-200.344		264.849	-118.687
259.667	8.15749		260.163	-1.7784		252.768	-206.223		265.525	-111.75
260.314	11.9852		261.488	13.9003		253.586	-200.153		265.82	-118.904
260.542	5.79722		262.133	16.8361		253.325	-214.01		266.279	-120.027
260.89	2.49673		262.19	8.71396		254.037	-209.884		266.773	-119.777
261.236	-0.88564		262.665	8.46488		254.614	-208.247		267.437	-113.284
261.374	-9.19205		263.181	8.9754		255.157	-207.25		267.602	-125.292
261.995	-5.99641		263.678	9.1203		255.652	-207.152		268.009	-128.306
263.121	9.27596		263.496	-3.46944		255.888	-211.799		268.533	-126.975
263.232	0.30311		264.494	6.09795		256.2	-215.065		268.967	-128.997
264.408	16.7487		265.083	7.96202		256.117	-225.636		269.415	-130.508
264.691	11.8949		265.486	6.34868		256.564	-226.406		270.012	-126.463
265.328	15.4947		265.495	-2.65659		257.897	-210.823		270.057	-142.952
265.459	6.98672		265.847	-5.24164		258.49	-208.902		271.088	-122.806
265.612	-0.97399		267.548	17.5263		258.754	-213.061		271.241	-135.257
266.865	17.3185		267.414	5.81719		258.645	-224.086		271.86	-130.41
266.902	6.5597		267.154	-8.23735		259.506	-217.221		272.364	-129.822
266.947	-3.96992		267.63	-8.47592		259.861	-219.694		272.655	-137.161
267.599	-0.02756		268.138	-8.11615		259.794	-229.965		273.361	-129.082
268.598	12.2045		269.026	-0.62604		260.535	-225.305		273.777	-131.74
269.465	21.2679		270.133	10.9719		261.237	-221.377		274.129	-136.814
270.12	25.3023		270.704	12.5151		261.178	-231.479		274.482	-141.853
270.201	15.6114		271.447	17.2919		262.154	-222.493		275.038	-139.342
270.411	9.00732		271.792	14.5888		263.035	-215.252		275.378	-144.864
271.433	21.7833		272.492	18.5218		263.218	-220.903		276.037	-138.515
271.024	0.38147		272.426	8.12564		263.283	-228.741		276.417	-142.54
271.517	0.54958		272.221	-4.90285		263.334	-236.821		276.703	-150.036
271.935	-1.10199		273.14	3.16732		264.298	-228.062		277.4	-142.305
272.507	0.92651		273.84	7.13148		263.912	-244.197		277.909	-141.529
273.291	8.04062		273.996	0.8752		264.443	-243.419		278.226	-147.939
273.247	-4.62509		274.596	2.96969		265.148	-239.427		278.582	-152.834
273.746	-4.34548		274.649	-5.22655		266.154	-229.886		279.264	-145.643
274.481	1.5843		275.391	-0.45861		266.084	-240.214		279.348	-160.653
274.924	0.55482		276.993	20.4118		266.268	-245.817		279.979	-155.363
275.381	-0.16952		276.954	10.5116		267.093	-239.617		280.595	-150.621
276.113	5.68095		277.321	8.22476		267.33	-244.277		280.83	-160.024
277.054	16.5316		277.443	1.33209		267.597	-248.37		281.493	-153.569
277.169	7.64911		277.591	-5.05154		267.63	-256.782		281.685	-164.546
277.794	10.9548		278.34	-0.16495		268.236	-254.63		282.651	-146.806
277.994	4.10908		279.016	3.3297		267.905	-269.766		282.807	-159.165
278.647	8.08242		279.152	-3.29164		268.409	-269.477		283.284	-159.585
278.885	2.13553		279.044	-14.497		269.148	-264.862		283.469	-170.869
279.802	12.4125		280.083	-4.1704		269.833	-261.254		284.126	-164.573
279.916	3.50856		281.277	9.0695		270.648	-255.24		284.717	-160.799
280.779	12.4916		281.625	6.41362		270.384	-269.131		285.342	-155.729
280.987	5.82773		281.868	1.81144		270.581	-274.509		285.437	-170.316
281.565	8.01649		282.263	0.0434		270.8	-279.483		285.762	-176.406
281.655	-1.46293		282.379	-6.98006		271.723	-271.496		286.159	-179.781
282.55	8.30748		282.599	-12.019		272.148	-272.663		287.22	-158.535
282.999	7.37807		283.887	2.9904		272.279	-279.26		287.449	-168.146
283.821	15.3914		284.085	-2.47751		272.28	-288.27		287.714	-176.422
284.361	16.6796		284.67	-0.68228		273.098	-282.212		288.619	-160.98
284.565	9.91544		285.271	1.41728		273.91	-276.248		288.868	-169.899
285.514	20.9459		285.461	-4.18468		274.347	-277.197		289.208	-175.405
285.57	10.6698		286.42	4.65412		274.231	-288.367		289.615	-178.377
285.717	2.55846		287.318	12.32		274.982	-283.516		289.87	-187.085
286.796	16.6933		286.948	-3.80135		275.338	-285.978		290.816	-170.078
287.344	18.1552		288.49	15.9713		275.412	-293.641		291.083	-178.283
287.183	2.68683		287.594	-10.0368		276.508	-282.44		291.629	-176.172
287.169	-9.26547		288.365	-4.75058		276.012	-300.612		291.663	-193.021
288.288	5.83887		288.962	-2.70011		276.439	-301.743		292.401	-183.772
288.842	7.43426		289.223	-6.99832		277.525	-290.739		292.787	-187.59
288.903	-2.72445		290.498	7.76145		277.86	-293.585		293.465	-180.514
289.643	3.31049		290.438	-2.5454		278.387	-292.861		293.7	-189.961
290.056	1.55059		291.706	12.0829		278.541	-299.054		294.163	-190.894
291.203	17.3262		292.05	9.37045		278.287	-312.768		294.539	-195.04
291.233	6.39444		291.847	-3.61691		278.881	-310.822		294.842	-201.935
291.51	1.39597		293.149	11.6273		279.439	-309.56		295.732	-187.039
292.143	4.90042		293.459	8.27866		280.441	-300.091		296.016	-194.605
292.694	6.43924		293.696	3.54949		280.174	-314.035		296.567	-192.27
293.504	14.1562		294.688	12.972		280.03	-325.721		297.097	-190.746
293.675	6.61723		295.243	14.2235		280.821	-320.141		297.345	-199.664
294.608	17.252		295.564	11.0592		280.97	-326.406		298.386	-179.157
294.714	8.17666		295.485	0.41611		281.974	-316.899		298.381	-197.462
294.2	-15.7173		295.925	-0.50831		281.746	-330.133		298.981	-193.323
295.052	-6.99934		296.629	3.52759		282.143	-331.846		299.429	-194.841
296.161	7.87101		297.148	4.09224		282.939	-326.174		299.945	-193.813
296.359	0.9745		296.921	-9.35162		283.355	-327.516		300.179	-203.262
296.781	-0.56411		297.621	-5.38655		283.34	-336.83		300.944	-192.99
297.144	-3.52323		298.087	-5.82947		284.533	-323.831		301.239	-200.176
298.419	15.284		298.67	-4.0462		284.948	-325.191		301.408	-212.032
298.418	3.64776		299.543	3.14483		285.136	-330.74		302.273	-198.042
299.163	9.81374		301.061	22.4628		284.87	-344.664		302.766	-197.885
299.286	1.12118		301.031	12.7287		285.568	-340.824		303.055	-205.299
299.557	-4.02577		301.122	5.27936		285.328	-354.267		303.461	-208.351
300.189	-0.56466		300.997	-6.25715		285.371	-362.502		303.754	-215.572
300.631	-1.61966		302.016	3.67363		286.276	-354.821		304.504	-205.895
300.909	-6.61648		302.418	2.06595		286.515	-359.436		304.666	-218.016
301.809	3.25041		303.117	5.99873		287.502	-350.235		305.077	-220.888
302.877	17.1185		303.902	11.5451		288.101	-348.216		305.533	-222.05
303.412	18.2618		303.779	0.06599		288.08	-357.62		306.218	-214.774
303.201	1.60992		304.645	7.1458		288.657	-356.005		306.408	-225.848
303.968	8.31092		304.726	-0.51206		288.75	-363.301		306.849	-227.598
304.209	2.43998		304.858	-7.21344		288.979	-368.102		307.345	-227.341
304.958	8.69403		306.317	10.9956		288.945	-377.752		308.199	-213.75
305.492	9.85176		306.833	11.5023		289.208	-381.918		308.335	-226.816
305.241	-7.76076		306.904	3.66116		290.216	-372.331		308.967	-221.532
305.68	-8.92925		307.774	10.8031		290.484	-376.418		309.293	-227.529
306.176	-8.69342		308.543	16.0648		290.727	-380.95		309.676	-231.439
307.495	11.1813		309.106	17.4559		291.005	-384.846		309.915	-240.693
307.493	-0.47915		309.755	20.4748		291.548	-383.858		310.716	-229.13
307.775	-5.37215		309.881	13.6463		291.6	-391.929		310.91	-240.019
309.197	16.9375		310.023	7.14075		292.046	-392.7		311.715	-228.285
309.291	7.54663		310.212	1.50927		292.882	-386.298		311.915	-238.986
309.199	-6.25974		310.74	2.24709		292.733	-398.084		312.163	-247.888
310.566	14.751		311.879	14.4414		293.633	-390.493		312.511	-253.143
310.616	4.3388		312.31	13.3653		293.77	-396.995		313.659	-228.655
311.02	2.36776		312.064	-0.4421		293.801	-405.449		313.626	-248.018
311.393	-0.34431		313.133	10.4584		294.422	-402.999		313.902	-255.873
311.865	-0.69363		313.095	0.55425		294.285	-414.544		314.442	-253.969
312.37	-0.2607		313.031	-9.80876		294.858	-413.015		315.047	-249.618
312.784	-2.01191		314.748	13.242		295.687	-406.719		315.688	-243.996
313.266	-2.12129		314.342	-3.57711		295.637	-416.676		315.879	-255.044
314.311	11.1981		314.791	-4.32146		296.453	-410.646		316.301	-257.508
314.947	14.7614		315.853	6.42668		296.447	-419.759		316.653	-262.564
314.798	-0.3942		315.713	-5.38029		296.78	-422.642		317.493	-249.484
315.394	2.20218		316.396	-1.73441		298.201	-405.449		317.838	-254.822
315.806	0.41623		316.793	-3.45772		298.191	-414.65		317.911	-270.268
316.236	-0.93419		317.581	2.16218		298.173	-423.993		318.321	-273.151
317.538	18.5258		318.142	3.51087		298.867	-420.221		319.033	-264.859
317.31	1.46099		318.456	0.22053		298.88	-429.005		319.493	-265.895
317.959	5.33604		319.201	5.04976		299.769	-421.628		319.806	-272.428
318.619	9.47599		319.564	2.68228		299.812	-429.854		320.089	-280.062
319.181	11.2686		320.811	16.8997		299.306	-448.222		320.443	-285
318.961	-5.60633		321.027	11.7655		300.718	-431.178		321.296	-271.522
319.347	-8.0117		321.074	3.47537		300.692	-440.693		321.878	-268.043
320.022	-3.51441		321.75	6.9872		300.779	-448.096		322.422	-265.978
320.435	-5.29378		322.769	16.9515		301.185	-449.632		322.816	-269.456
321.031	-2.65768		322.865	9.56501		301.523	-452.407		323.085	-277.619
321.561	-1.6294		323.039	3.66523		301.931	-453.925		323.483	-280.975
321.716	-9.55829		322.693	-12.0115		302.381	-454.634		324.154	-274.191
322.536	-1.59478		323.547	-5.17373		302.997	-452.271		324.75	-270.192
323.45	8.61926		324.338	0.51047		303.279	-456.098		324.939	-281.312
323.721	3.44228		324.618	-3.41764		303.887	-453.908		325.034	-295.918
324.304	5.74373		325.389	1.87311		304.399	-453.478		325.197	-308.023
324.352	-4.72293		325.717	-1.15286		304.552	-459.677		326.24	-287.404
324.808	-5.45257		326.724	8.5674		305.261	-455.62		326.7	-288.458
325.775	6.01207		326.25	-9.50018		305.308	-463.786		327.04	-293.966
326.047	0.87606		327.441	3.69624		305.567	-468.019		327.191	-306.481
327.114	14.723		327.771	0.69599		305.854	-471.751		328.114	-290.336
327.515	12.6936		327.631	-11.0909		306.383	-471.018		328.479	-294.96
327.061	-9.7713		328.926	4.01707		307.128	-466.268		328.764	-302.52
327.449	-12.1313		329.444	4.57592		307.211	-473.778		329.449	-295.169
328.568	2.96345		329.986	5.56303		307.563	-476.291		329.75	-302.131
329.37	10.5055		330.972	14.8929		307.831	-480.387		330.139	-305.844
329.192	-5.38233		331.686	19.1145		308.323	-480.334		330.68	-303.907
329.826	-1.85744		331.854	13.099		308.833	-479.94		330.989	-310.552
330.178	-5.0803		331.924	5.22935		308.729	-490.878		331.658	-303.862
330.676	-4.80384		332.364	4.32649		309.197	-491.273		331.866	-314.255
331.419	1.30053		333.281	12.345		309.674	-491.475		332.619	-304.443
332.179	7.83478		334.066	17.9079		309.893	-496.452		332.619	-322.557
332.762	10.1325		334.34	13.8653		310.042	-502.733		332.904	-330.118
332.938	2.71656		335.016	17.3717		310.228	-508.333		333.546	-324.408
333.454	3.40372		335.227	12.1591		310.59	-510.665		334.151	-320.088
333.947	3.56221		335.368	5.62556		310.893	-514.111		334.615	-320.972
334.519	5.60229		335.77	3.98722		311.14	-518.567		334.613	-339.199
334.805	0.78256		336.925	16.5001		311.585	-519.381		335.116	-338.655
334.648	-14.5704		336.963	8.04232		312.303	-515.148		335.39	-346.61
335.608	-3.27872		338.107	20.3373		312.168	-526.666		336.088	-338.826
336.127	-2.50021		338.387	16.4103		312.71	-525.695		336.469	-342.81
336.7	-0.43987		338.002	-0.00791		312.826	-532.56		336.914	-344.422
337.612	9.72156		338.154	-6.30893		313.274	-533.328		337.183	-352.596
338.208	12.3105		339.22	4.51149		313.549	-537.267		337.745	-349.862
338.67	11.7402		340.577	20.8067		313.838	-540.975		338.211	-350.673
338.644	-0.52965		339.72	-4.47132		314.069	-545.724		338.47	-359.197
339.651	11.9269		340.557	2.08695		314.692	-543.247		339.006	-357.406
339.88	5.74852		341.851	17.1913		315.273	-541.547		339.576	-354.409
340.406	6.6993		342.66	23.1983		315.308	-549.923		339.694	-368.163
341.261	15.4878		342.413	9.37672		315.611	-553.361		340.107	-370.941
341.178	1.8919		343.199	14.9578		316.479	-546.37		340.511	-374.096
341.613	0.6466		343.876	18.4811		316.311	-558.49		340.869	-378.916
342.151	1.87362		343.88	9.40046		317.088	-553.168		341.655	-367.885
342.197	-8.65656		344.025	2.93784		317.106	-561.873		342.296	-362.208
342.709	-8.0535		344.945	11.018		317.884	-556.519		342.592	-369.335
343.535	0.04359		344.906	1.11618		318.158	-560.5		342.509	-390.565
344.988	23.1202		345.71	7.03389		318.285	-567.173		343.286	-379.824
344.962	10.883		346.603	14.6151		318.689	-568.741		343.16	-402.651
345.608	14.6855		346.742	8.03241		318.658	-578.336		343.797	-397.166
345.638	3.79145		346.762	-0.76399		319.347	-574.642		344.646	-383.738
346.837	20.7811		347.237	-1.03064		319.929	-572.937		344.987	-389.232
346.395	-1.37809		347.515	-4.97832		320.338	-574.4		345.474	-389.274
346.221	-17.1438		348.065	-3.84068		320.303	-584.058		345.492	-406.747
347.234	-4.61625		349.228	8.82333		320.134	-596.213		346.176	-399.476
347.591	-7.69481		349.834	11.0195		321.05	-588.332		346.624	-400.975
348.004	-9.45428		350.65	17.1527		321.13	-595.883		347.011	-404.751
348.128	-18.1317		350.865	12.0052		321.146	-604.612		347.214	-415.32
349.303	-1.69367		351.728	19.0287		321.428	-608.419		347.972	-405.315
350.535	16.1129		351.415	3.96919		321.592	-614.424		347.883	-426.759
350.663	7.54963		352.051	6.74064		322.621	-604.463		349.023	-402.606
351.084	5.95948		352.304	2.31382		322.965	-607.129		348.898	-425.361
351.249	-1.70416		353.015	6.4854		323.286	-610.219		349.479	-421.894
351.608	-4.77753		353.545	7.23936		323.351	-618.057		349.556	-437.189
352.371	1.83856		353.206	-8.29265		323.254	-628.865		350.054	-436.816
352.28	-11.9558		354.113	-0.44404		323.468	-633.926		350.443	-440.521
352.973	-7.0352		354.541	-1.60124		323.531	-641.8		350.73	-448.003
353.89	3.24172		355.078	-0.68098		323.885	-644.289		351.342	-443.401
354.417	4.20527		356.271	12.5113		324.679	-638.669		351.866	-442.092
354.656	-1.70463		356.321	4.28858		324.55	-650.068		352.355	-442.056
355.068	-3.49448		357.458	16.4553		324.966	-651.398		352.236	-464.61
355.746	1.059		357.793	13.5622		325.651	-647.796		353.151	-448.771
356.586	9.50371		357.959	7.49445		325.771	-654.596		353.631	-449.091
356.25	-10.1172		358.443	7.4125		325.979	-659.8		353.739	-463.218
357.019	-3.40877		358.529	-0.15743		325.869	-670.835		354.262	-461.93
358.154	12.0758		359.487	8.66271		326.264	-672.578		354.461	-472.646
358.521	9.23075		359.891	7.05788		326.511	-677.042		355.131	-465.924
358.218	-9.6351		360.598	11.142		326.605	-684.322		355.383	-474.726
359.545	10.4252		361.554	19.9054		326.855	-688.731		355.605	-484.612
360.187	14.1219		361.351	6.92728		326.973	-695.594		356.265	-478.217
359.761	-7.65331		361.929	8.59914		327.325	-698.121		356.711	-479.784
360.87	7.19543		362.656	13.0694		327.38	-706.113		356.862	-492.292
361.731	16.1442		362.436	-0.23748		327.618	-710.748		357.289	-494.619
361.936	9.39081		362.826	-2.09121		328.27	-707.75		357.686	-497.968
362.174	3.47261		363.195	-4.34348		328.16	-718.805		358.268	-494.552
362.316	-4.77507		364.495	10.875		328.519	-721.198		358.605	-500.147
362.88	-2.93397		364.213	-3.60074		328.372	-732.918		359.055	-501.568
363.295	-4.62299		364.98	1.61953		328.959	-731.114		359.299	-510.644
364.024	1.15279		365.925	10.1802		328.675	-745.382		359.742	-512.34
364.601	3.29146		365.879	0.15347		329.643	-736.545		359.867	-525.798
365.134	4.4189		366.422	1.15655		329.987	-739.214		360.634	-515.455
364.795	-15.3026		366.495	-6.64663		330.015	-747.727		360.96	-521.514
365.376	-13.0371		366.902	-8.1982		329.899	-758.873		361.375	-524.207
366.268	-3.38574		368.192	6.85413		330.097	-764.265		361.733	-529.066
366.616	-6.6821		367.638	-12.7237		330.516	-765.54		361.861	-542.445
367.286	-2.29764		368.493	-5.84701		331.151	-762.86		362.278	-545.081
368.279	9.75871		369.911	11.5746		331.108	-772.661		362.419	-557.994
368.825	11.1964		370.368	10.9772		331.53	-773.899		363.064	-552.18
369.093	5.94989		370.145	-2.37721		331.628	-781.118		363.312	-561.118
369.213	-2.78668		370.04	-13.5174		331.612	-790.44		364.026	-552.716
369.787	-0.68496		371.029	-4.15105		331.925	-793.691		364.15	-566.254
370.76	10.8985		371.593	-2.74077		332.76	-787.306		364.483	-572.012
370.507	-6.75223		371.914	-5.88757		332.979	-792.284		365.122	-566.416
371.599	7.70656		372.491	-4.23165		333.117	-798.751		365.493	-570.781
372.038	6.57049		372.162	-19.58		333.164	-806.894		365.775	-578.466
372.604	8.45505		373.384	-5.83304		333.675	-806.504		366.258	-578.648
372.57	-3.97573		374.044	-2.61838		333.697	-815.108		366.838	-575.27
373.082	-3.39546		375.067	7.4103		333.888	-820.615		367.194	-580.156
374.392	16.2883		375.445	5.3372		334.155	-824.718		367.955	-570.077
374.682	11.5747		375.37	-5.26656		334.511	-827.157		368.21	-578.727
374.614	-1.66248		375.918	-4.14776		334.722	-832.312		368.488	-586.562
375.69	12.3935		376.516	-2.10798		335.03	-835.643		368.699	-596.854
375.494	-3.87699		377.083	-0.63883		335.376	-838.26		369.545	-583.536
376.398	6.05927		377.321	-5.34753		335.3	-848.706		369.575	-600.571
376.458	-4.13327		378.53	8.16609		335.524	-853.593		369.895	-606.793
376.919	-4.75589		379.421	15.7131		335.546	-862.193		369.986	-621.571
377.451	-3.66588		379.133	1.14118		336.016	-862.556		370.799	-609.538
378.339	5.92323		379.637	1.41563		336.548	-861.759		371.105	-616.279
378.073	-12.0423		379.624	-8.01245		336.18	-877.565		371.507	-619.511
379.563	11.8918		381.095	10.4271		336.73	-876.458		371.769	-627.917
379.236	-7.51193		381.876	15.918		336.909	-882.17		372.491	-619.24
380.086	1.12987		381.669	2.84475		337.291	-884.14		372.819	-625.208
380.747	5.30607		382.266	4.86642		337.568	-888.05		373.196	-629.336
380.898	-2.71926		382.258	-4.46275		337.812	-892.572		373.258	-645.156
381.784	6.81885		383.21	4.22586		337.554	-906.359		373.568	-651.766
382.246	6.22648		383.298	-3.29287		338.018	-906.835		374.132	-648.993
382.665	4.62645		383.858	-1.94654		338.388	-909.024		374.303	-660.778
382.94	-0.42612		384.75	5.62383		338.899	-908.616		375.071	-650.375
383.786	8.14939		384.908	-0.60582		338.964	-916.435		375.427	-655.288
383.83	-2.43039		385.959	9.95628		339.44	-916.672		375.601	-666.986
384	-9.9902		386.171	4.74343		339.362	-927.131		375.742	-679.881
384.739	-3.95274		386.057	-6.55849		339.545	-932.789		376.136	-683.363
385.087	-7.29176		386.911	0.26734		339.846	-936.248		376.641	-682.75
385.959	1.91558		387.212	-3.23741		339.992	-942.572		376.579	-703.164
386.578	5.0923		387.875	0.03221		340.2	-947.754		377.085	-702.538
387.23	9.02005		388.634	5.08528		340.605	-949.318		377.62	-700.808
387.732	9.375		388.792	-1.11611		340.476	-960.709		377.868	-709.724
388.201	8.97505		390.314	18.2759		341.323	-954.118		378.084	-719.836
388.451	3.32518		390.528	13.1083		341.375	-962.168		378.445	-724.577
388.355	-10.6145		390.408	1.67437		341.724	-964.762		378.804	-729.375
389.129	-3.74005		390.626	-3.4084		341.608	-975.918		379.296	-729.22
390.163	9.32595		391.664	6.88505		342.069	-976.431		379.632	-734.864
390.162	-2.3261		391.932	2.74988		342.043	-985.941		380.08	-736.4
390.916	4.0502		392.679	7.61401		342.38	-988.743		380.145	-752.135
391.074	-3.77744		392.88	2.17962		342.623	-993.268		380.209	-767.848
391.703	-0.39405		393.219	-0.62208		342.467	-1005.18		380.919	-759.647
392.442	5.63315		393.788	0.88312		342.973	-1004.88		381.134	-769.781
392.337	-8.4949		394.397	3.13629		343.41	-1005.82		381.723	-766.063
393.676	11.8555		394.59	-2.4086		343.854	-1006.65		381.801	-781.318
394.108	10.5462		395.31	1.91732		343.802	-1016.64		382.09	-788.699
393.954	-4.76399		395.214	-9.04838		344.447	-1013.76		382.505	-791.441
394.874	5.5937		396.11	-1.41787		344.46	-1022.54		382.871	-795.949
395.113	-0.32108		397.14	8.7216		344.945	-1022.61		383.295	-798.345
395.597	-0.38251		397.526	6.80247		345.101	-1028.76		383.587	-805.657
396.074	-0.63834		398.025	6.98653		345.092	-1037.95		383.929	-811.095
396.572	-0.35045		398.442	5.63449		345.354	-1042.14		384.214	-818.649
396.806	-6.39683		399.019	7.28453		345.559	-1047.37		384.562	-823.829
398.058	11.8832		399.926	15.1503		346.244	-1043.77		384.82	-832.385
398.155	2.58102		400.483	16.4123		346.29	-1051.92		385.28	-833.446
399.008	11.3162		400.62	9.81886		346.374	-1059.4		385.619	-838.99
398.999	-0.50777		400.336	-4.67932		346.459	-1066.87		386.01	-842.604
399.466	-0.97862		401.234	2.99358		346.642	-1072.5		386.343	-848.404
400.477	11.5546		402.049	9.09987		347.243	-1070.43		386.455	-862.356
401.042	13.4093		402.821	14.4281		347.595	-1072.95		386.947	-862.224
401.095	3.05144		403.24	13.109		347.451	-1084.64		387.058	-876.255
402.034	13.8467		403.952	17.2842		347.472	-1093.29		387.655	-872.206
401.963	0.55392		403.816	5.57067		347.692	-1098.25		387.79	-885.323
402.412	-0.37637		404.051	0.79024		347.925	-1102.97		388.054	-893.679
402.798	-2.77795		404.359	-2.60619		347.978	-1111.01		388.647	-889.738
403.574	4.14519		405	0.25584		348.462	-1111.1		388.443	-915.472
404.32	10.3324		405.17	-5.73432		348.66	-1116.46		388.923	-915.784
404.443	1.63832		406.596	11.8555		348.49	-1128.64		389.401	-916.181
404.651	-5.0175		407.393	17.6418		349.289	-1122.91		389.723	-922.356
404.996	-8.39916		407.472	9.94497		349.497	-1128.1		390.054	-928.175
405.469	-8.73238		407.479	0.89876		349.637	-1134.54		390.061	-946.061
407.087	18.2818		408.12	3.75826		349.475	-1146.55		390.401	-951.577
407.56	17.9781		408.85	8.28599		349.613	-1153.02		391.048	-945.697
407.04	-6.06765		409.33	8.0927		350.189	-1151.41		391.233	-956.95
407.822	0.98136		409.524	2.57933		350.067	-1162.7		391.338	-971.19
408.24	-0.66359		410.896	19.1486		350.496	-1163.8		391.819	-971.471
408.584	-4.0941		410.309	-1.0477		350.675	-1169.52		392.536	-962.942
409.512	6.4734		411.133	5.24373		350.753	-1177.11		392.948	-965.798
410.027	7.13702		411.811	8.77493		350.915	-1183.14		393.242	-973.025
410.35	3.21985		412.388	10.4377		351.182	-1187.25		393.689	-974.573
410.786	1.99499		412.251	-1.30547		351.615	-1188.26		393.874	-985.828
411.532	8.21826		412.823	0.24773		351.612	-1197.36		394.137	-994.181
411.721	1.09451		413.33	0.57816		351.923	-1200.64		394.55	-996.998
412.074	-2.08488		414.195	7.65906		352.076	-1206.84		394.958	-999.957
412.764	2.7363		414.247	-0.54716		352.515	-1207.75		395.293	-1005.65
413.212	1.83872		414.347	-7.84941		352.417	-1218.58		395.362	-1021.24
413.828	4.91741		414.752	-9.42363		352.827	-1220.04		395.822	-1022.28
414.274	3.93348		415.638	-1.97391		352.76	-1230.3		396.087	-1030.58
414.334	-6.24688		416.91	12.7208		352.937	-1236.05		396.349	-1038.97
415.278	4.66525		416.443	-5.22378		352.944	-1244.95		396.553	-1049.55
416.374	19.2073		417.121	-1.66757		353.579	-1242.26		397.004	-1050.94
416.424	8.77181		418.064	6.86616		353.33	-1255.87		397.333	-1056.84
416.489	-1.26576		418.032	-2.93092		353.637	-1259.23		397.787	-1058.15
417.68	15.5433		418.827	2.81578		353.76	-1265.98		397.987	-1068.82
417.69	4.14654		419.413	4.63673		353.659	-1276.87		398.182	-1079.74
418.138	3.21975		419.742	1.65007		353.701	-1285.12		398.635	-1081.04
417.715	-18.4836		420.381	4.4621		354.107	-1286.64		398.711	-1096.34
419.314	8.0562		420.937	5.70282		354.316	-1291.83		399.228	-1095.28
419.818	8.47202		421.246	2.33846		354.56	-1296.33		399.533	-1102.1
420.086	3.25625		421.843	4.37289		354.778	-1301.35		400.072	-1100.23
421.023	13.9956		422.069	-0.56378		355.069	-1305		400.126	-1116.35
420.945	0.50747		422.787	3.73424		355.429	-1307.37		400.526	-1119.63
421.809	9.53023		423.076	-0.03119		355.357	-1317.72		401.01	-1119.77
422.182	6.81756		423.429	-2.57403		355.488	-1324.33		400.976	-1139.2
422.419	0.86302		424.033	-0.39874		355.865	-1326.38		401.347	-1143.57
422.747	-2.93561		424.544	-0.01053		355.926	-1334.31		401.733	-1147.34
423.724	8.77403		425.456	7.93174		355.835	-1344.98		402.082	-1152.49
424.163	7.65016		425.79	5.03149		356.538	-1341.05		402.425	-1157.89
424.476	3.4913		426.251	4.50832		356.489	-1350.97		402.685	-1166.37
424.188	-15.0058		426.242	-4.83878		356.609	-1357.77		402.843	-1178.66
425.261	-1.01449		427.399	7.69661		356.994	-1359.7		403.022	-1190.15
426.137	8.27076		427.423	-1.0304		357.472	-1359.91		403.548	-1188.78
426.46	4.35823		427.94	-0.50705		357.392	-1370.41		404.018	-1189.45
427.027	6.28941		428.428	-0.51213		357.57	-1376.15		404.46	-1191.16
426.927	-7.70829		428.91	-0.64092		357.569	-1385.18		404.685	-1200.96
427.614	-2.93651		429.784	6.58018		357.699	-1391.81		405.029	-1206.3
428.995	18.427		430.11	3.52355		357.869	-1397.7		405.053	-1223.54
428.931	5.26502		430.962	10.3329		358.036	-1403.63		405.816	-1213.33
428.985	-5.06521		431.356	8.55656		358.287	-1408.03		405.718	-1235.13
429.259	-10.1393		431.299	-1.67946		358.523	-1412.69		406.218	-1234.68
429.208	-22.9891		432.35	8.86326		358.691	-1418.62		406.184	-1254.05
430.476	-4.33637		432.182	-3.47051		358.947	-1422.92		406.615	-1256.19
430.683	-11.0169		432.976	2.25681		359.085	-1429.38		406.97	-1261.14
430.827	-19.1905		432.897	-8.3897		359.154	-1437.14		407.248	-1268.95
432.11	-0.19747		434.653	15.3753		359.07	-1447.73		407.712	-1269.87
432.746	3.3958		434.631	5.77625		359.35	-1451.58		407.986	-1277.83
433.002	-2.14047		434.581	-4.33061		359.614	-1455.73		408.274	-1285.27
433.94	8.62525		435.045	-4.79617		359.753	-1462.19		408.802	-1283.83
433.809	-6.12174		435.396	-7.38791		359.969	-1467.22		408.873	-1299.3
434.156	-9.43067		436.345	1.2585		359.916	-1477.21		409.149	-1307.18
435.316	6.61858		437.163	7.41787		360.274	-1479.63		409.427	-1315.02
435.327	-4.71304		437.819	10.5547		360.412	-1486.12		409.615	-1326.14
436.1	2.10579		438.509	14.3424		360.767	-1488.59		409.816	-1336.81
436.627	3.08769		438.372	2.58418		360.668	-1499.44		410.2	-1340.72
437.838	20.3695		438.861	2.59071		361.265	-1497.44		410.539	-1346.25
437.566	2.25329		439.498	5.35546		361.449	-1503.07		410.895	-1351.18
438.213	6.09193		439.144	-10.4517		361.61	-1509.12		411.096	-1361.84
439.278	19.8875		440.181	-0.16915		361.845	-1513.81		411.483	-1365.59
438.654	-6.63356		440.633	-0.84792		362.173	-1516.78		411.611	-1378.95
439.332	-2.07525		441.314	2.75104		362.083	-1527.47		411.813	-1389.6
439.763	-3.40293		441.374	-5.30083		362.33	-1531.92		412.119	-1396.38
440.364	-0.66779		442.234	1.66431		362.4	-1539.65		412.489	-1400.77
440.882	0.07766		443.207	10.7569		362.841	-1540.54		412.838	-1405.95
442.057	16.5138		442.528	-11.1832		362.835	-1549.68		413.112	-1413.9
442.207	8.47647		443.739	2.38694		363.131	-1553.23		413.158	-1430.31
442.038	-7.18824		444.057	-0.82526		363.502	-1555.43		413.549	-1433.92
443.025	4.78152		445.402	15.2399		364.051	-1554.31		413.901	-1439.04
443.524	5.04552		446.033	17.9036		364.415	-1556.62		414.126	-1448.79
443.426	-8.92326		445.881	5.88474		364.369	-1566.48		414.3	-1460.48
444.298	0.28165		445.713	-6.45891		364.705	-1569.31		414.665	-1465.02
445.2	10.2163		447.435	16.6873		364.869	-1575.31		415.015	-1470.16
445.57	7.42122		447.135	1.88516		364.963	-1582.59		415.138	-1483.73
445.402	-8.2215		447.214	-5.82378		365.32	-1585.04		415.423	-1491.28
446.261	0.69327		448.622	11.4399		365.441	-1591.82		415.659	-1500.68
447.005	6.83119		448.613	2.09567		365.763	-1594.91		415.804	-1513.4
447.818	14.6267		449.255	4.95552		366.115	-1597.41		416.245	-1515.17
447.224	-11.1795		449.709	4.32095		366.426	-1600.71		416.505	-1523.62
448.059	-2.86639		450.362	7.39185		366.589	-1606.73		417.088	-1520.12
449.056	9.30668		450.22	-4.45715		366.978	-1608.58		417.038	-1540.1
449.786	15.1061		450.711	-4.42002		367.362	-1610.49		417.127	-1554.92
450.759	26.7226		451.638	3.81663		367.321	-1620.29		417.655	-1553.5
450.859	17.4982		451.913	-0.20079		367.634	-1623.52		417.788	-1566.69
450.814	4.81105		452.682	5.06459		367.753	-1630.35		418.09	-1573.61
451.408	7.35305		452.709	-3.61786		367.774	-1639		418.285	-1584.48
451.965	9.02125		453.827	8.18531		368.378	-1636.86		418.841	-1581.99
452.505	10.3018		453.929	0.93589		368.322	-1646.94		419.088	-1590.94
452.302	-6.14959		453.978	-7.32297		368.525	-1652.21		419.387	-1597.94
453.024	-0.53744		455.42	10.5595		368.657	-1658.81		419.448	-1613.83
453.426	-2.55969		455.433	1.61619		368.778	-1665.59		419.985	-1612.02
453.841	-4.27808		455.851	0.29052		368.954	-1671.35		419.944	-1631.69
454.721	5.11534		455.899	-7.98127		368.889	-1681.57		420.263	-1637.97
455.146	3.64207		457.003	3.56467		369.317	-1682.72		420.673	-1640.88
455.824	8.20588		457.3	-0.04225		369.661	-1685.39		420.957	-1648.47
456.523	13.2876		458.462	12.5877		369.675	-1694.15		421.063	-1662.67
456.892	10.471		458.675	7.41978		369.957	-1697.97		421.578	-1661.68
457.638	16.6576		459.343	10.7608		369.902	-1708.01		421.909	-1667.51
457.857	10.2637		460.127	16.3008		370.2	-1711.53		422.118	-1677.9
458.201	6.86895		460.199	8.47917		370.426	-1716.37		422.13	-1695.61
458.557	3.73841		460.422	3.49531		370.425	-1725.43		422.469	-1701.15
459.187	7.15017		460.971	4.62081		370.57	-1731.77		422.791	-1707.31
459.221	-3.65165		461.451	4.4518		370.688	-1738.63		444.599	-915.816
459.738	-2.92138		462.084	7.15676		371.06	-1740.8		469.738	-0.63079
460.791	10.5978		462.604	7.73718		371.103	-1749.01		470.115	-4.73819
460.956	2.90547		462.902	4.14204		371.121	-1757.7		470.671	-2.25777
461.093	-5.43987		463.712	10.188		371.637	-1757.19		471.228	0.28551
462.272	11.0967		464.284	11.7396		371.507	-1768.63		471.88	6.34222
461.905	-9.2999		463.848	-5.61719		371.588	-1776.15		472.371	6.45654
462.933	3.63083		464.897	4.89836		372.028	-1777.06		472.548	-5.09148
463.858	14.0892		464.51	-11.5492		371.974	-1787.07		473.005	-6.26718
464.11	8.48696		466.02	7.61347		372.363	-1788.92		473.311	-13.0235
464.578	8.03175		466.448	6.4657		372.412	-1797.04		473.943	-7.71057
465.139	9.81251		466.824	4.3569		372.527	-1803.95		474.55	-3.30726
464.818	-9.47943		467.151	1.31028		372.485	-1813.74		475.292	6.12725
465.467	-5.58812		467.726	2.92652		372.592	-1820.79		475.7	3.13528
465.92	-6.40822		467.636	-7.93012		372.981	-1822.62		476.155	1.91889
466.325	-8.35451		468.889	6.39959		372.779	-1835.38		476.527	-2.40879
467.843	16.2716		469.769	13.7542		373.12	-1838.13		477.219	5.12614
468.257	14.5422		469.65	2.32894		373.289	-1844.03		477.572	0.13482
468.381	5.86749		470.562	10.2804		373.506	-1849.04		478.369	11.5763
468.687	1.54325		470.997	9.25564		373.73	-1853.92		478.659	4.21305
469.462	8.42599		471.225	4.3725		373.913	-1859.57		479.062	1.02449
469.577	-0.42042		471.665	3.46438		374.065	-1865.78		479.531	0.32177
470.665	13.9193		472.663	13.01		374.462	-1867.5		480.227	8.02412
470.591	0.54617		472.464	0.08789		374.545	-1874.98		480.334	-6.14216
471.713	15.701		473.032	1.57914		374.933	-1876.84		481.147	5.8835
471.28	-6.2515		474.016	10.8583		375.142	-1882		481.453	-0.8674
472.282	6.04204		474.462	10.0687		376.554	-1864.97		482.051	3.1938
472.261	-6.06665		475.022	11.4087		436.011	-776.745		482.666	7.88665
473.387	9.19551		474.82	-1.57562		471.49	-131.005		482.801	-5.22786
473.722	5.55404		475.697	5.70997		475.853	-59.5188		483.119	-11.5349
474.399	10.1182		476.217	6.29328		477.157	-44.4987		484.007	3.28331
475.147	16.3422		476.464	1.75089		477.982	-38.2801		484.753	12.8545
474.747	-4.83321		475.75	-20.8309		478.264	-42.0939		485.089	7.20308
475.828	9.37467		477.683	6.27166		477.681	-61.8813		485.509	4.66058
476.045	2.90655		478.212	7.03222		478.457	-56.5834		486.031	5.88592
476.905	11.8354		477.995	-6.22942		479.76	-41.5712		486.186	-6.46885
477.441	13.007		478.232	-10.9486		480.015	-45.8852		487.131	10.4802
478.155	18.4367		479.727	7.94722		480.398	-47.8307		487.424	3.23975
477.91	0.96895		480.578	14.7317		480.335	-58.0118		487.953	4.76507
478.983	14.9665		480.817	10.0406		481.663	-42.5455		488.534	8.20347
479.276	10.3432		480.315	-8.55758		482.508	-35.9725		489.086	10.5256
480.125	18.99		480.725	-10.0461		483.005	-35.8255		489.397	3.94637
480.028	5.0623		481.634	-2.15311		483.067	-43.7141		489.695	-3.12335
480.684	9.09617		481.603	-11.9036		484.095	-33.7584		490.261	-0.22932
481.496	16.8682		482.865	2.59056		484.953	-26.9525		490.853	3.61069
481.21	-1.57156		483.084	-2.47374		483.883	-55.7065		491.649	15.012
481.853	2.14616		483.479	-4.22838		484.071	-61.2778		491.931	7.36881
482.379	3.08854		484.718	9.84391		485.013	-52.9062		492.536	11.7129
482.982	5.8567		484.196	-9.13561		486.451	-35.4004		493.054	12.796
483.485	6.2521		484.908	-4.947		486.83	-37.4141		493.589	14.5243
483.789	1.89148		484.95	-13.3142		486.803	-46.9529		493.896	7.79118
484.901	16.8189		485.598	-10.3484		487.659	-40.1544		494.128	-1.71568
484.711	0.6624		486.373	-4.96874		488.493	-33.8167		494.628	-1.27904
485.632	11.0426		487.226	1.85981		488.163	-48.9072		495.037	-4.22433
486.266	14.5479		487.964	6.53301		488.754	-47.0448		496.122	17.9006
486.516	8.89285		487.995	-2.05797		488.508	-60.5968		496.133	0.19143
487.247	14.7262		488.537	-1.06452		489.815	-45.5062		496.724	4.00073
487.602	11.5791		489.331	4.66895		490.574	-40.5191		496.589	-19.1508
487.84	5.63165		489.317	-4.78594		491.41	-34.1029		497.454	-5.17176
488.088	-0.06472		489.407	-12.2695		490.976	-51.1547		498.182	3.77036
488.413	-3.93018		490.209	-6.39366		491.885	-43.398		498.621	1.89478
489.132	1.631		490.416	-11.6849		492.226	-46.1208		499.102	1.637
489.963	9.84232		491.024	-9.44771		492.596	-48.3169		499.358	-6.98572
490.228	4.55498		492.065	0.90643		493.248	-45.3057		500.194	5.90647
490.602	1.85427		492.333	-3.24087		494.107	-38.483		500.409	-4.2548
491.159	3.55322		493	0.11534		494.294	-44.0485		501.249	8.81106
491.733	5.64394		493.485	0.03436		494.552	-48.3226		501.746	9.11487
492.863	20.9917		493.807	-3.0992		494.573	-56.9607		502.133	5.39152
492.648	4.24483		495.288	15.5162		494.496	-67.3949		502.627	5.59889
492.904	-1.27205		495.396	8.37391		495.958	-49.4477		502.892	-2.71493
493.802	8.53985		495.653	4.03205		496.682	-45.113		503.243	-7.83594
494.039	2.58611		495.711	-4.06492		497.401	-40.8585		504.099	5.82667
494.793	8.95069		496.672	4.7909		497.216	-53.2977		504.168	-9.73842
495.838	22.2999		496.623	-5.3069		498.172	-44.6619		504.893	-0.96559
495.747	8.48666		496.908	-9.13628		498.359	-50.247		505.585	6.59685
496.663	18.7331		497.619	-4.96361		498.007	-65.7755		505.774	-4.52428
496.274	-2.18152		498.127	-4.59297		499.175	-53.239		506.658	10.1844
496.972	2.87748		498.358	-9.44242		499.928	-48.3655		506.836	-1.33441
497.739	9.57672		499.549	3.72139		500.614	-44.7265		507.539	6.62333
497.544	-6.69304		499.276	-10.5735		500.561	-54.7409		507.825	-0.87762
498.906	14.1952		499.511	-15.3338		501.631	-43.9947		508.384	1.74751
499.447	15.4812		499.921	-16.8244		502.41	-38.664		508.665	-5.96556
499.374	2.12339		500.964	-6.41822		503.427	-28.8957		509.136	-6.58976
499.872	2.39039		501.62	-3.28304		502.613	-52.9594		509.642	-5.94495
500.464	4.90909		502.681	7.44971		503.489	-45.8084		510.444	5.7048
501.258	12.2478		503.16	7.27236		504.663	-33.1723		510.526	-9.3994
501.692	11.0087		503.086	-3.29571		505.377	-29.0116		510.839	-15.9182
501.846	3.05518		504.099	6.54721		504.2	-59.7683		511.494	-9.72634
502.438	5.56724		504.099	-2.63921		505.062	-52.8755		511.882	-13.4384
503.019	7.81183		505.336	11.4072		505.93	-45.881		512.752	0.71521
503.371	4.60951		505.563	6.48508		506.411	-46.0313		513.141	-2.96521
503.73	1.52594		506.001	5.5286		506.243	-58.1529		513.599	-4.09542
504.293	3.37627		506.012	-3.43826		507.243	-48.7243		513.986	-7.88685
505.214	13.7244		506.633	-0.96553		507.992	-43.9248		514.54	-5.44211
505.813	16.4336		507.502	6.18293		507.973	-53.2917		515.253	2.90148
506.289	16.1625		507.97	5.77353		508.571	-51.2847		515.52	-5.32072
506.141	1.00431		508.582	8.08268		508.914	-53.9724		516.265	4.20458
506.595	0.23164		508.173	-8.76957		509.97	-43.5142		516.573	-2.46796
507.123	1.21853		508.806	-6.04667		510.334	-45.8228		516.913	-7.99978
507.591	0.77822		509.731	2.13962		510.918	-44.0598		517.147	-17.4186
508.265	5.2409		509.75	-6.68613		510.651	-58.0139		517.932	-6.40211
508.35	-4.3546		510.016	-10.8657		511.672	-48.1915		518.714	4.48461
508.575	-10.6072		510.907	-3.31325		512.905	-34.4555		518.54	-20.1426
509.801	7.06253		511.549	-0.46788		513.337	-35.5042		519.494	-2.82229
510.53	12.8343		511.344	-13.4761		513.6	-39.6858		520.222	6.06825
510.98	11.9538		512.609	1.08623		513.219	-55.7362		520.612	2.44134
511.751	18.757		513.19	2.81805		514.041	-49.5848		520.752	-10.5429
511.649	4.68668		513.808	5.22557		513.97	-59.9235		521.191	-12.3663
512.408	11.1806		513.904	-2.14172		514.916	-51.4863		521.699	-11.6059
512.807	9.10666		513.993	-9.63763		516.342	-34.1948		522.39	-4.12906
513.326	9.8582		515.208	3.98903		516.534	-39.6876		522.904	-3.12835
513.831	10.305		515.231	-4.75393		516.314	-52.7728		523.419	-2.14304
514.395	12.1555		515.848	-2.36525		516.818	-52.4939		523.61	-13.1862
514.551	4.24813		516.382	-1.51546		517.349	-51.7048		524.068	-14.3092
515.457	14.2559		516.999	0.90383		517.916	-50.2823		524.832	-4.0807
515.394	1.1329		518.303	16.1924		518.845	-42.1501		524.939	-18.2635
515.52	-7.46736		518.021	1.71087		519.195	-44.7127		525.993	2.75515
516.569	5.95334		518.614	3.67094		519.519	-47.7652		526.257	-5.59131
516.568	-5.6869		518.543	-6.83898		520.145	-45.2417		526.761	-5.00139
517.464	4.07163		518.929	-8.75684		520.839	-41.4511		527.515	4.8333
518.49	16.9589		519.43	-8.52569		520.756	-52.0032		527.556	-11.7489
518.234	-0.77836		520.121	-4.74232		521.811	-41.5607		528.288	-2.74021
518.966	5.09604		521.142	5.24571		522.606	-35.914		528.482	-13.6307
520.017	18.5549		521.214	-2.58823		522.321	-50.1916		529.213	-4.64453
520.21	11.5284		521.834	-0.11694		522.777	-50.8071		529.444	-14.1585
520.692	11.4125		521.805	-9.84483		523.546	-45.6188		530.183	-4.87505
521.463	18.2066		522.589	-4.30011		524.241	-41.8216		530.741	-2.28152
521.745	13.3197		523.067	-4.49793		524.09	-53.6305		531.225	-2.4366
522.316	15.3376		523.636	-3.01918		524.841	-48.8171		531.908	4.78107
522.72	13.3519		523.324	-18.0407		525.175	-51.661		532.426	5.84996
523.105	10.9232		524.996	4.16805		526.044	-44.6562		532.774	0.65886
523.353	5.22831		525.281	0.33707		526.554	-44.2698		533.104	-5.20674
523.988	8.77061		525.389	-6.81015		527.011	-44.8572		533.589	-5.36304
524.208	2.40387		526.03	-3.94377		526.898	-55.9714		534.219	-0.06706
524.793	4.77328		526.81	1.50277		528.081	-43.1444		534.761	1.91744
525.521	10.5181		526.946	-5.1093		528.226	-49.5133		535.086	-4.17525
526.149	13.8771		527.679	-0.52976		528.487	-53.7119		535.77	3.0995
526.458	9.6441		528.046	-2.82478		529.071	-51.9658		536.113	-2.32225
526.877	8.02594		528.616	-1.30056		530.817	-28.7547		536.627	-1.35134
527.138	2.63961		529.529	6.65801		531.363	-27.7028		536.924	-8.43814
527.553	0.9303		529.577	-1.62826		530.608	-50.6642		537.125	-19.1039
528.102	2.40986		529.514	-11.9762		531.727	-39.0361		538.21	3.04025
528.737	5.95819		530.141	-9.38158		532.122	-40.7606		538.399	-8.06407
529.662	16.4203		531.075	-1.03226		531.849	-54.8242		538.714	-14.5319
529.536	1.77579		531.679	1.12726		532.565	-50.64		539.353	-8.92182
530.417	11.1992		531.507	-11.2888		533.806	-36.7469		539.739	-12.7426
530.935	11.9566		532.549	-0.90817		533.264	-55.7876		540.338	-8.60504
531.311	9.31102		532.583	-9.42287		534.032	-50.6383		541.003	-2.07133
531.596	4.49924		533.003	-10.7424		534.9	-43.653		541.291	-9.53506
532.292	9.49707		534.602	10.1101		535.711	-37.7068		542.022	-0.49628
532.44	1.39087		534.989	8.18878		535.974	-41.8735		542.458	-2.44129
532.947	1.88231		535.237	3.67428		536.577	-39.7761		542.909	-3.86064
533.467	2.68728		535.205	-6.10904		537.104	-39.0648		543.273	-8.45149
533.979	3.2621		535.569	-8.45297		537.623	-38.5157		543.876	-4.1873
534.39	1.46174		536.064	-8.3383		537.865	-43.0692		544.368	-4.05724
535.124	7.395		536.891	-1.99977		538.644	-37.7201		544.456	-18.9426
535.877	13.7389		537.015	-8.83049		539.535	-30.2863		545.23	-8.32575
536.274	11.6084		537.661	-5.89744		539.014	-48.9285		545.7	-9.01153
536.135	-3.35259		538.721	4.82461		539.253	-53.5388		546.059	-13.7955
537.049	6.85203		539.56	11.3952		539.98	-49.1552		546.577	-12.7393
537.87	14.8477		539.936	9.27191		540.992	-39.4928		547.408	0.01104
538.111	8.98155		539.346	-10.9751		540.772	-52.5828		547.549	-12.9035
538.77	13.0818		540.224	-3.66654		541.564	-46.9871		547.956	-15.895
538.954	5.87902		540.759	-2.81711		542.167	-44.8812		548.716	-5.84192
539.804	14.5215		541.155	-4.54505		542.901	-40.3684		549.426	2.39026
540.235	13.1943		541.722	-3.09445		543.476	-38.7713		549.537	-11.5912
540.795	14.9672		542.665	5.44363		543.51	-47.1746		550.088	-9.27042
540.805	3.5667		543.385	9.78006		544.015	-46.8663		551.077	9.29332
541.363	5.26787		543.686	6.23817		544.863	-40.2483		551.176	-5.15459
542.15	12.4462		543.454	-7.29247		545.21	-42.8723		551.33	-17.5786
542.114	-0.043		544.503	3.23793		545.624	-44.2531		551.836	-16.8886
542.823	5.28615		544.844	0.45162		546.192	-42.8007		552.622	-5.86786
543.883	18.9622		544.795	-9.63911		546.181	-52.0295		553.181	-3.26917
543.491	-2.03057		545.987	3.56618		546.504	-55.0854		553.102	-24.2947
544.287	5.35911		545.741	-10.2373		547.887	-38.5874		553.904	-12.6774
545.264	17.0888		545.626	-21.5843		548.176	-42.2788		554.714	-0.74173
545.676	15.3053		546.639	-11.7512		549.041	-35.3402		554.318	-33.5467
545.724	4.81239		547.371	-7.18865		549.049	-44.227		555.385	-12.0836
546.26	5.99844		548.592	6.55883		549.419	-46.4175		555.604	-22.0787
546.835	8.10035		548.682	-0.92603		549.765	-49.0499		556.485	-7.50017
547.193	5.0187		548.48	-13.88		550.426	-45.8612		556.891	-10.541
547.659	4.534		549.447	-4.91391		550.828	-47.4919		557.68	0.59624
548.608	15.5549		550.118	-1.48886		550.984	-53.6213		558.091	-2.28831
548.307	-3.24452		550.343	-6.46385		551.549	-52.2183		558.28	-13.3775
548.899	-0.74046		550.357	-15.3742		551.702	-58.4212		558.671	-17.0083
549.757	8.13651		551.114	-10.3405		552.599	-50.8886		559.21	-15.1162
550.165	6.25873		551.969	-3.47102		553.046	-51.6756		559.633	-17.5478
550.105	-6.80107		552.821	3.36223		554.043	-42.2926		560.371	-8.28347
550.934	1.37784		553.223	1.7027		554.827	-36.8592		560.496	-21.7513
551.632	6.42695		553.934	5.88587		555.441	-34.5455		561.842	10.0628
552.096	5.86494		553.799	-5.83161		555.492	-42.6202		561.781	-10.3451
552.605	6.40762		554.661	1.18877		556.191	-38.7498		562.301	-9.16823
552.61	-5.09106		554.85	-4.4601		556.569	-40.7827		562.761	-10.1979
553.156	-3.6655		556.047	8.83776		556.182	-56.9696		563.606	3.02245
554.36	13.4646		555.869	-3.68712		556.646	-57.4064		563.73	-10.4943
554.214	-1.66071		556.291	-4.93073		557.565	-49.4852		564.289	-7.87036
554.771	0.03103		556.358	-12.8663		558.412	-42.884		564.594	-14.6975
555.018	-5.70956		557.602	1.31668		558.641	-47.6687		565.279	-7.39162
556.137	9.40017		557.858	-3.05815		559.279	-44.9193		565.952	-0.53212
556.577	8.26686		558.961	8.45663		559.515	-49.596		566.132	-11.9764
557.778	25.3501		558.951	-0.8912		560.192	-46.1228		566.57	-13.8336
557.82	14.7094		560.057	10.6953		560.816	-43.6371		567.516	3.13518
557.674	-0.40304		559.926	-0.95442		561.805	-34.4044		568.067	5.46395
558.619	10.5499		560.048	-7.83241		561.057	-57.2393		568.311	-3.61079
558.985	7.68177		560.375	-10.8707		561.93	-50.143		568.867	-1.07881
559.707	13.2901		560.82	-11.7114		562.747	-44.0762		569.348	-1.38277
560.188	13.1658		562.746	15.2631		562.997	-48.4819		569.48	-14.595
560.595	11.2429		562.971	10.3276		563.29	-52.101		570.213	-5.50232
561.03	10.0005		563.236	6.12232		564.827	-32.7858		570.652	-7.34785
561.726	15.0261		563.836	8.2101		565.098	-36.7855		571.258	-2.99573
561.824	5.75226		564.435	10.2593		565.147	-44.9224		571.575	-9.33798
562.767	16.628		564.398	0.39555		566.207	-34.3839		572.126	-7.02014
562.989	10.306		565.393	9.90129		566.772	-32.9689		572.731	-2.70356
562.814	-5.49636		565.377	0.41802		566.697	-43.3799		573.319	0.97878
564.155	14.9094		566.496	12.2351		566.934	-48.038		573.972	7.09365
564.117	2.3778		567.081	14.0318		568.521	-27.7775		574.045	-8.27714
564.697	4.59244		566.048	-14.5073		568.574	-35.8101		574.917	5.93622
564.573	-9.9884		567.713	7.56377		568.434	-47.4171		575.363	4.35609
565.884	9.72201		566.691	-20.8002		568.995	-46.0949		575.549	-6.84923
565.894	-1.65951		567.403	-16.6309		569.08	-53.5486		576.225	0.12924
566.494	1.02081		568.501	-5.17523		570.057	-44.5384		576.708	-0.08738
567.769	19.8393		568.641	-11.7233		570.063	-53.4533		577.393	7.20864
567.556	3.13609		568.895	-16.1393		570.323	-57.6662		577.298	-14.4263
568.023	2.65873		569.637	-11.3953		570.647	-60.7235		577.811	-13.5262
568.119	-6.66308		571.274	10.155		571.737	-49.6379		578.494	-6.31119
569.224	8.11778		571.57	6.52705		572.139	-51.2452		579.045	-3.98414
569.691	7.62604		571.895	3.4692		572.574	-52.2298		579.574	-2.47094
570.022	3.90885		572.215	0.28219		573.185	-49.9877		579.705	-15.7478
570.564	5.23655		572.898	3.92643		574.383	-36.886		580.504	-4.20717
571.134	7.22434		572.408	-14.4307		574.776	-38.6587		580.963	-5.31734
572.298	23.4046		573.447	-4.11239		574.734	-48.4791		581.501	-3.46533
571.836	0.74316		574.466	5.81767		575.099	-50.7571		581.828	-9.4601
573.104	19.4064		574.726	1.52617		576.517	-33.6027		582.171	-14.8777
572.83	1.2328		575.141	0.16101		576.373	-45.2759		582.847	-7.87206
573.373	2.58626		575.785	3.06162		576.823	-46.0165		583.185	-13.4774
574.253	11.9689		576.095	-0.30238		577.685	-39.1305		583.579	-16.9488
574.905	15.9232		576.994	7.40132		577.723	-47.4402		584.112	-15.3031
574.848	2.92355		577.801	13.365		577.907	-53.0867		584.337	-25.0864
575.756	13.0036		578.102	9.84163		578.549	-50.2578		585.64	5.16291
575.913	5.13857		578.533	8.75979		579.471	-42.2553		585.788	-7.50817
576.729	12.9964		578.432	-2.32312		579.783	-45.5321		586.356	-4.5191
577.217	13.0156		578.847	-3.70585		580.509	-41.1623		586.872	-3.50873
578.039	21.0114		579.62	1.62836		580.732	-46.062		587.599	5.35877
578.024	9.02095		580.539	9.69726		580.944	-51.1813		587.59	-13.0977
578.624	11.7465		580.781	5.05885		581.372	-52.2932		588.112	-11.8538
578.894	6.56674		580.828	-3.22465		582.748	-35.9231		588.639	-10.4336
580	21.3587		581.655	3.11708		583.141	-37.7013		589.281	-4.71726
579.865	6.5228		582.13	2.8546		583.576	-38.7004		589.582	-11.6688
580.797	17.1398		582.795	6.15664		583.749	-44.5216		589.942	-16.4241
580.972	9.71482		583.076	2.25009		583.868	-51.3653		590.131	-27.5252
582.005	22.7583		582.917	-9.91212		584.488	-48.9452		590.839	-19.4023
583.026	35.4972		584.249	5.91807		585.763	-34.4271		591.352	-18.4863
582.414	9.26083		583.954	-8.79295		585.382	-50.4848		591.89	-16.6449
583.156	15.3538		585.093	3.40712		586.196	-44.4952		592.462	-13.547
583.671	16.061		585.502	1.91733		587.338	-32.43		593.006	-11.4686
583.583	2.32431		585.739	-2.81582		587.836	-32.2681		593.645	-5.89479
584.506	12.7448		586.39	0.21377		587.886	-40.3733		594.443	5.62041
584.968	12.1587		587.249	7.15464		588.555	-37.0378		595.15	13.7153
585.284	8.06343		587.889	10.0011		588.51	-46.9065		595.216	-1.93871
585.394	-0.91246		588.219	7.01859		588.896	-48.7915		595.587	-6.31588
586.52	14.3469		588.118	-4.0433		588.813	-59.3622		595.805	-16.3644
587.403	23.8071		588.889	1.25183		590.237	-42.0975		597.173	16.2842
587.29	9.49906		590.493	22.1689		591.17	-33.9059		597.258	1.34359
587.806	10.1883		590.232	8.08287		590.357	-57.9297		597.617	-3.46697
588.405	12.8757		590.396	2.00412		591.385	-47.995		598.13	-2.5667
588.665	7.47007		591.058	5.2444		591.648	-52.162		598.688	0.03857
589.284	10.6205		591.66	7.38526		592.27	-49.6891		599.176	0.0287
589.263	-1.51807		592.385	11.8025		592.995	-45.3353		599.834	6.30719
590.246	10.3517		592.13	-2.16618		592.883	-56.4432		600.16	0.31089
590.807	12.1116		593.674	17.6349		593.768	-49.1223		601.185	20.1709
590.796	0.24318		594.367	21.4717		593.629	-60.7074		601.116	-0.47102
591.74	11.1363		593.523	-3.54257		594.811	-47.9333		601.887	10.0043
591.892	3.16306		594.039	-3.04059		595.436	-45.4231		602.445	12.582
592.363	2.76331		594.62	-1.31041		596.222	-39.9297		602.785	7.09244
593.373	15.2758		595.64	8.64574		596.882	-36.7854		602.985	-3.61907
593.699	11.4294		595.76	1.72282		597.044	-42.8125		603.559	-0.45381
593.845	3.3051		595.931	-4.23656		597.37	-45.8292		604.341	10.4775
594.658	11.0908		597.283	11.9695		597.796	-46.9931		604.371	-6.53995
595.385	16.8332		597.596	8.65752		598.098	-50.4489		604.903	-4.91606
595.806	15.2626		597.893	5.06871		598.444	-53.0769		605.554	1.07502
595.73	1.8486		598.609	9.32145		599.035	-51.1893		605.967	-1.72083
596.894	17.996		599.245	12.0786		599.337	-54.6283		606.423	-2.90337
597.024	9.48648		599	-1.6899		599.805	-55.0309		607.084	3.51929
597.588	11.3116		599.184	-7.40979		601.13	-39.6107		607.73	9.37035
597.694	2.23621		599.739	-6.18646		600.996	-51.0857		607.803	-6.08558
598.355	6.41445		600.645	1.66559		601.902	-43.3919		608.595	5.19965
599.157	13.9331		600.901	-2.71811		602.724	-37.2542		608.962	0.67714
600.078	24.3003		601.375	-3.00506		602.266	-54.7312		609.319	-4.18226
600.609	25.3591		601.624	-7.50235		603.36	-43.5673		610.03	4.1081
601.146	26.565		602.229	-5.32689		604.219	-36.7313		610.444	1.34359
601.057	12.8277		602.71	-5.468		603.953	-50.6788		610.809	-3.25684
601.393	9.20659		603.812	6.03591		604.597	-47.8161		611.406	0.78333
601.804	7.4002		604.398	7.86609		605.578	-38.7278		611.777	-3.54605
602.672	16.4936		604.969	9.40716		605.172	-55.245		612.652	10.7991
603.526	25.28		604.567	-7.31259		606.426	-41.1301		613.299	16.6528
603.846	21.2823		604.997	-8.42204		606.705	-44.9958		613.391	1.94314
603.527	2.04398		605.343	-11.1049		607.766	-34.43		613.714	-4.18685
604.04	2.69004		606.624	3.76916		607.792	-42.9946		614.441	4.6744
604.603	4.4878		605.944	-18.1746		608.228	-43.9684		614.872	2.56049
605.739	19.9991		606.253	-21.5491		608.588	-46.3494		615.265	-1.00002
606.161	18.4775		607.694	-3.68381		608.581	-55.4906		615.642	-5.13138
606.302	10.2046		608.488	2.03645		609.469	-48.1442		616.461	7.13514
607.358	23.8181		608.699	-3.17459		609.884	-49.5097		616.967	7.77683
607.571	17.2647		609.276	-1.53497		610.713	-43.2262		617.352	3.94681
608.07	17.5608		610.343	9.32549		611.498	-37.7617		617.836	3.76497
608.424	14.4067		610.593	4.82566		611.927	-38.8794		618.298	2.80329
608.161	-3.49657		610.89	1.23486		612.283	-41.3272		619.003	10.8799
609.222	10.1989		611.131	-3.42094		612.438	-47.4997		619.445	9.16331
609.499	5.20689		612.25	8.40161		613.594	-35.1903		619.755	2.54308
610.592	19.6901		612.938	12.152		613.445	-46.9405		620.359	6.81425
610.976	17.2358		612.985	3.83642		613.838	-48.7197		620.904	8.90585
611.607	20.6698		613.829	10.5249		614.618	-43.3499		621.274	4.53732
611.389	3.85116		613.596	-3.03707		614.607	-52.5844		621.437	-7.56959
612.165	10.7396		615.133	16.633		615.46	-45.8719		622.239	4.07244
613.245	24.9285		615.508	14.5099		616.331	-38.8073		622.841	8.27359
613.07	9.12031		615.375	2.81851		616.785	-39.4535		623.173	2.50413
613.545	8.83921		616.15	8.20092		617.222	-40.4111		623.939	12.8045
613.917	6.10122		616.274	1.35861		617.38	-46.5252		623.753	-12.2342
614.683	12.7743		616.589	-1.91318		617.58	-51.8554		624.672	3.77085
614.973	8.06119		617.115	-1.21393		618.756	-39.178		625.012	-1.74622
615.938	19.4783		618.013	6.46096		618.834	-46.7559		625.579	1.14902
616.107	11.8932		617.902	-4.79006		619.721	-39.419		626.092	2.08326
617.219	26.8281		618.813	3.11435		619.358	-55.1399		626.678	5.67554
617.216	15.1485		619.764	11.8003		620.137	-49.7844		627.036	0.85994
617.827	18.0917		620.179	10.3985		620.995	-42.9739		627.421	-3.00342
618.096	12.8979		620.333	4.13316		621.446	-43.6732		628.077	3.20952
618.576	12.7599		620.805	3.80684		621.539	-50.985		628.266	-7.8757
618.812	6.78654		620.953	-2.59901		621.089	-68.3255		629.141	6.48852
619.867	20.3361		621.553	-0.50887		622.624	-49.0155		629.529	2.75418
619.514	0.2842		622.41	6.39033		623.083	-49.5556		629.574	-13.6917
620.467	11.4254		623.592	19.4009		624.275	-36.5923		630.213	-8.12455
620.892	9.93851		623.141	1.75898		624.717	-37.4643		630.585	-12.4412
621.502	12.8754		623.669	2.4999		624.714	-46.5444		631.222	-6.90871
622.079	15.0603		624.262	4.44965		625.74	-36.6277		631.816	-2.97971
622.683	17.8479		624.494	-0.3585		626.085	-39.2892		631.829	-20.6304
622.697	6.56195		624.779	-4.20527		626.47	-41.1971		632.635	-8.8587
623.31	9.56282		625.558	1.25503		627.087	-38.8364		633.132	-8.52742
623.608	5.0668		626.471	9.22157		627.589	-38.5928		633.643	-7.70769
624.516	15.1214		627.081	11.4688		627.101	-56.6352		634.461	4.56416
625.261	21.2971		626.874	-1.57439		628.034	-48.4484		634.805	-0.80267
625.47	14.6661		627.104	-6.43543		628.376	-51.1445		635.454	5.16991
625.853	12.1854		627.826	-2.0749		628.878	-50.9054		635.959	5.75558
626.728	21.4663		628.557	2.48163		628.762	-62.0637		636.06	-8.61415
627.291	23.2774		629.287	7.00477		629.915	-49.8117		636.612	-6.24711
627.173	8.83292		629.224	-3.36815		630.333	-51.1299		637.324	2.07251
627.864	13.7228		629.859	-0.60285		630.869	-50.2647		637.429	-12.185
628.389	14.6263		630.26	-2.25369		632.321	-32.4901		638.096	-5.52385
628.659	9.45756		631.759	16.6896		631.542	-55.8962		638.658	-2.80227
629.099	8.33923		631.238	-2.26782		631.995	-56.5428		639.126	-3.57966
629.81	13.7064		631.511	-6.31676		633.463	-38.4741		639.944	8.64889
629.783	1.43942		632.34	0.07684		633.575	-45.4408		639.924	-10.1781
630.55	8.12827		633.374	10.2832		634.681	-34.0576		640.785	3.61601
631.312	14.6901		633.651	6.31538		634.646	-43.7361		641.126	-1.85625
631.625	10.5686		633.918	2.16753		635.139	-43.6491		641.463	-7.45944
631.779	2.62217		635.208	17.1863		635.581	-44.5205		642.054	-3.62391
632.095	-1.46518		634.542	-4.48239		635.882	-47.999		642.543	-3.62461
632.65	0.15776		634.928	-6.41746		636.091	-53.1527		642.804	-12.0659
633.216	2.0678		635.623	-2.55764		637.291	-40.0162		643.407	-7.80342
634.022	9.67391		636.373	2.36083		637.483	-45.509		644.195	3.28379
635.234	27.0181		636.593	-2.68362		637.902	-46.8034		644.657	2.31481
635.633	24.8952		637.241	0.28102		637.679	-59.9494		645.321	8.83122
635.284	4.95652		637.783	1.277		638.191	-59.5181		645.772	7.44251
636.06	11.8551		638.215	0.21835		639.811	-38.6443		646.344	10.5529
636.565	12.2939		638.416	-5.18652		639.733	-49.093		646.938	14.4923
637.479	22.4893		639.524	6.44348		640.17	-50.063		647.275	8.85733
637.791	18.3314		640.126	8.55608		639.758	-66.7031		648.064	20.0161
638.707	28.5674		639.85	-5.7912		640.716	-58.0457		648.218	7.61076
638.485	11.6631		640.566	-1.53828		642.195	-39.7591		648.5	-0.05256
638.954	11.2354		640.991	-2.72627		642.706	-39.3646		649.114	4.61398
639.594	14.8812		642.153	9.89335		643.285	-37.7016		649.672	7.19693
639.81	8.42345		642.636	9.7834		643.802	-37.1684		650.199	8.64526
640.519	13.7451		642.988	7.20759		644.06	-41.4494		650.454	-0.02374
641.227	19.0104		643.549	8.56859		644.286	-46.2886		651.069	4.70466
641.747	19.8309		643.972	7.32227		644.937	-43.3107		651.536	3.89192
642.217	19.4209		643.611	-8.61716		645.658	-39.0381		652.168	9.22611
642.511	14.8204		644.238	-6.02761		646.382	-34.6979		652.545	5.05481
642.922	13.0171		645.109	1.14461		646.434	-42.7532		653.171	10.183
643.086	5.30877		645.254	-5.3046		646.476	-50.9952		653.654	9.98759
643.485	3.22104		645.657	-6.91359		647.681	-37.7899		654.229	13.2076
644.751	21.8154		646.434	-1.51452		647.908	-42.622		654.301	-2.26528
644.211	-2.69172		646.649	-6.65327		648.325	-43.9415		654.909	2.19632
644.803	-0.17035		647.277	-4.05264		648.977	-40.9574		655.646	11.4288
645.71	9.84861		647.448	-10.0184		649.751	-35.6774		655.848	0.79472
645.847	1.50905		648.784	5.88303		650.135	-37.624		656.504	7.00335
646.418	3.50632		649.473	9.65536		650.451	-40.8135		657.007	7.55371
647.02	6.28206		650.257	15.1816		650.706	-45.1391		657.388	3.56623
647.815	13.6397		650.781	15.8334		651.063	-47.5763		657.897	4.32694
648.403	16.0459		650.518	1.73447		652.196	-35.6842		658.781	19.0217
648.274	1.33244		650.498	-7.82187		652.432	-40.3553		658.842	3.14544
648.818	2.71162		650.468	-17.5597		652.635	-45.6348		659.34	3.54129
649.021	-4.04704		652.059	3.11993		653.134	-45.4546		659.826	3.43702
649.804	2.9963		652.974	11.1097		653.655	-44.8479		659.997	-8.37459
650.164	-0.02876		653.05	3.35217		654.025	-47.0486		660.675	-1.33635
651.15	11.8931		653.644	5.33543		654.584	-45.7597		661.32	4.50397
651.201	1.50594		653.92	1.34899		655.314	-41.3188		661.67	-0.61018
651.951	7.78681		654.699	6.78592		656.096	-35.8997		662.128	-1.76175
652.194	1.96173		655.073	4.62767		655.878	-48.956		662.867	7.54477
652.993	9.43774		655.533	4.09146		656.93	-38.5541		663.567	15.3812
653.511	10.1796		655.779	-0.47793		657.105	-44.3651		663.88	8.87482
653.237	-7.97903		656.525	4.35613		657.528	-45.5788		664.442	11.5903
654.283	5.36564		656.598	-3.46676		657.449	-56.0489		664.629	0.42744
655.05	12.0824		657.632	6.76836		658.494	-45.7779		664.941	-6.11417
655.137	2.52119		657.773	0.2409		659.244	-40.9791		665.359	-8.74626
656.15	15.0799		657.522	-13.6548		660.321	-30.1251		666.274	7.13511
656.582	13.7847		658.744	0.11572		660.245	-40.5517		666.601	1.1113
656.742	5.97731		659.678	8.47029		660.179	-50.7916		667.227	6.20632
657.029	1.19564		659.943	4.26575		660.659	-50.9557		667.512	-1.33239
657.739	6.53715		660.019	-3.48232		661.387	-46.555		668.092	2.10129
658.309	8.52921		661.15	8.55531		662.393	-37.0135		668.506	-0.66531
658.302	-3.25984		661.488	5.73436		662.224	-49.1349		668.903	-4.07336
659.118	4.60287		661.541	-2.45065		662.565	-51.8653		669.709	7.71259
659.644	5.5524		662.259	1.86658		663.009	-52.6983		669.941	-1.77265
660.686	18.7945		662.294	-6.66407		663.157	-58.9923		670.559	3.00374
661.101	17.0951		662.984	-2.88215		664.115	-50.3363		670.861	-3.91119
661.431	13.3628		662.912	-13.4084		665.023	-42.6164		671.088	-13.5971
662.126	18.3327		664.4	5.33221		665.337	-45.8546		672.094	5.6001
663.021	28.0847		664.326	-5.24618		665.816	-46.0302		672.247	-6.83883
662.727	9.4334		665.541	8.3984		666.039	-50.9491		672.931	0.4078
663.051	5.5503		666.159	10.813		666.689	-47.9575		673.39	-0.66676
663.256	-1.19294		666.007	-1.19887		667.365	-44.5155		673.643	-9.39455
664.312	12.4116		667.011	8.46852		667.55	-50.1182		674.328	-2.12781
664.876	14.2536		667.3	4.69747		668.142	-48.2189		674.935	2.30392
665.041	6.58802		667.617	1.47459		668.392	-52.6277		675.381	0.73848
665.589	8.04347		668.258	4.33028		669.404	-42.9912		675.906	2.07541
665.705	-0.81244		668.776	4.87181		670.302	-35.4237		676.47	4.87199
666.283	1.35072		669.758	14.1275		670.253	-45.3622		677.029	7.51767
666.834	2.9073		669.552	1.09689		670.169	-55.9315		677.411	3.5807
667.115	-2.0095		669.384	-11.2367		671.249	-45.0252		677.602	-7.48853
667.895	5.01061		669.916	-10.4221		671.513	-49.1805		678.233	-2.17448
668.543	8.83741		670.99	0.55362		672.382	-42.1561		678.56	-8.18694
669.518	20.4897		671.088	-6.78505		672.034	-57.6037		679.035	-8.69221
669.659	12.2455		672.081	2.67347		672.919	-50.3024		680	9.01331
669.633	0.00719		672.31	-2.20279		673.23	-53.5814		679.862	-14.2263
670.515	9.44108		672.664	-4.7391		674.067	-47.1706		680.783	1.82822
671.446	20.0532		673.694	5.42754		675.241	-34.5267		681.254	1.16619
672.156	25.3825		674.043	2.78326		674.883	-50.1662		681.668	-1.54162
672.439	20.5325		674.034	-6.54066		674.964	-57.6687		682.761	20.8513
672.258	4.577		674.41	-8.67391		675.876	-49.8738		682.554	-4.92656
672.521	-0.75953		674.639	-13.5467		676.359	-49.9878		683.276	3.69836
673.958	21.9336		675.496	-6.64174		677.491	-38.127		683.583	-3.00051
674.191	15.8757		676.212	-2.37473		677.926	-39.1161		684.344	7.11385
674.027	0.34502		676.736	-1.72888		677.616	-53.8679		684.865	8.35504
674.959	10.9716		677.266	-0.94467		678.11	-53.7602		685.124	-0.18507
675.647	15.7807		677.756	-0.91622		679.187	-42.9111		685.366	-9.30145
675.532	1.41355		679.064	14.4453		679.856	-39.6038		685.955	-5.61041
676.437	11.3955		678.771	-0.22059		680.27	-40.9758		686.699	3.89773
676.453	0.14399		679.488	4.04102		680.561	-44.6419		686.946	-5.04164
676.937	0.10443		679.777	0.2986		680.773	-49.7522		687.362	-7.76981
677.868	10.6858		679.989	-4.90646		681.937	-37.2919		687.893	-6.18182
678.353	10.6445		680.163	-10.8209		681.811	-48.6421		688.794	9.16065
678.695	7.18898		681.18	-0.89212		682.944	-36.7526		689.212	6.53205
679.272	9.3666		681.747	0.56055		683.418	-37.0251		689.56	1.3162
680.112	17.7789		682.341	2.53547		682.995	-53.8597		690.01	-0.08181
680.222	8.80655		682.384	-5.82435		683.818	-47.6916		690.657	5.80032
681.266	22.0962		683.157	-0.49864		684.912	-36.5334		690.691	-11.0972
681.926	26.2511		684.174	9.42689		684.772	-48.147		691.536	2.16343
681.659	8.23255		684.293	2.48011		685.04	-52.2258		691.985	0.7082
682.473	16.0754		684.463	-3.51736		686.296	-38.0682		692.469	0.51665
683.072	18.7468		685.431	5.48646		686.338	-46.308		692.77	-6.41227
683.568	18.9626		685.537	-1.71018		686.167	-58.4973		693.55	4.42494
683.65	9.32286		685.765	-6.60945		686.838	-55.1268		694.016	3.57176
683.893	3.49055		687.383	14.5954		687.387	-54.026		694.229	-6.64441
684.925	16.4898		686.926	-3.15124		687.975	-52.1917		694.615	-10.4537
684.915	4.65057		687.64	1.06617		688.664	-48.5032		695.18	-7.58555
685.234	0.64697		687.74	-6.23554		689.465	-42.7625		695.725	-5.52239
686.142	10.7204		688.4	-3.03747		689.217	-56.346		696.611	9.26513
686.483	7.24008		689.268	4.10012		689.981	-51.2739		696.908	2.1673
687.196	12.6085		689.509	-0.55025		690.137	-57.4232		697.144	-7.22961
687.643	11.6845		689.781	-4.63831		690.912	-52.1286		697.828	0.05771
687.863	5.32375		690.193	-6.0763		691.417	-51.8439		698.245	-2.61313
688.332	4.87397		691.348	6.42576		691.976	-50.5597		698.92	4.3379
689.002	9.26772		691.357	-2.57226		692.672	-46.7306		699.266	-0.92333
689.053	-1.14241		691.993	0.18633		693.731	-36.2053		699.758	-0.78815
689.826	5.6826		692.621	2.78356		694.454	-31.8963		700.453	6.85704
690.212	3.3048		692.689	-5.1073		694.178	-46.0211		700.805	1.78959
690.933	8.87746		693.184	-5.00622		694.67	-45.9553		701.003	-9.00083
691.428	9.10007		693.8	-2.60522		695.206	-45.0912		701.606	-4.73166
691.892	8.54899		694.314	-2.13549		695.318	-52.0414		702.175	-1.75517
692.126	2.50062		695.161	4.584		696.015	-48.2135		702.495	-8.002
692.95	10.564		695.416	0.17294		697.066	-37.8253		703.176	-0.81548
693.584	14.0823		696.24	6.46709		697.532	-38.2547		703.917	8.51009
693.581	2.39129		696.625	4.52785		697.304	-51.4775		703.872	-11.2569
694.424	10.8989		696.513	-6.74563		698.169	-44.5383		704.602	-2.28208
694.559	2.49931		697.281	-1.5076		698.759	-42.6973		704.756	-14.7143
695.926	23.5186		697.686	-3.08852		698.33	-59.6139		705.555	-3.14608
695.769	8.14145		697.753	-11.0022		699.389	-49.1082		705.741	-14.4038
696.097	4.35436		698.46	-6.92025		699.881	-49.0489		706.409	-7.72708
696.673	6.4731		698.392	-17.3653		699.69	-61.6075		707.275	6.31103
697.043	3.70334		699.678	-2.40611		700.987	-46.6917		707.713	4.41956
698.128	17.9839		699.929	-6.85749		701.169	-52.3516		707.483	-22.2584
697.922	1.45485		700.824	0.73381		702.341	-39.74		708.47	-3.71821
698.907	13.3402		701.825	10.3655		703.117	-34.454		708.806	-9.40691
699.394	13.3472		701.367	-7.39993		703.21	-41.759		709.115	-16.0304
699.443	2.9043		701.673	-10.8377		703.735	-41.1015		709.797	-8.83404
699.552	-6.11605		702.703	-0.70381		704.211	-41.3413		710.185	-12.5855
701.24	22.5694		702.916	-5.86122		704.919	-37.2951		710.987	-0.94001
701.516	17.5266		704.115	7.46038		705.06	-43.7167		711.075	-15.7925
701.905	15.1998		704.685	8.99203		705.708	-40.7776		711.601	-14.3991
701.968	5.09212		704.505	-3.56836		706.794	-29.7666		711.911	-21.0469
702.964	17.254		704.354	-15.5844		706.117	-51.283		712.593	-13.8454
702.748	0.46702		705.495	-3.35641		706.878	-46.2632		712.87	-21.6739
703.726	12.1869		705.458	-13.2028		706.77	-57.2672		713.697	-9.10995
704.591	21.2433		705.954	-13.0847		707.891	-45.6217		714.166	-9.84523
704.202	0.32858		706.793	-6.52114		708.4	-45.2505		714.438	-17.8931
704.938	6.27817		707.859	4.31414		709.136	-40.6902		714.89	-19.2292
706.466	31.1463		707.409	-13.3063		709.981	-34.1199		715.301	-22.0882
706.747	26.2217		707.879	-13.6634		709.469	-52.5911		716.24	-5.36304
706.658	12.4765		708.306	-14.8273		710.545	-41.7613		716.804	-2.5339
707.05	10.2223		709.198	-7.25751		710.232	-56.5531		716.999	-13.4404
707.809	16.7246		709.476	-11.2008		710.469	-61.2057		717.977	4.73658
708.192	14.2551		710.616	1.01156		711.001	-60.4031		717.761	-21.4084
708.249	3.98308		710.485	-10.6226		712.024	-50.5651		718.67	-5.78839
708.808	5.71026		711.564	0.44111		712.918	-43.0949		718.92	-14.6417
709.228	4.12437		712.095	1.23221		713.579	-39.9196		719.694	-4.02439
709.708	3.9609		711.987	-9.97135		713.814	-44.5959		719.978	-11.6241
710.949	21.9661		713.194	3.52651		714.38	-43.1724		720.889	4.03486
710.667	3.62311		713.649	2.87581		715.084	-39.2043		720.809	-17.0555
711.683	16.2421		714.003	0.34095		715.073	-48.4322		721.522	-8.72691
711.998	12.1729		714.258	-4.04801		715.121	-56.5615		721.935	-11.4771
713.094	26.7075		714.71	-4.74527		715.353	-61.3168		722.42	-11.6313
713.171	16.9197		715.043	-7.65965		716.6	-47.3204		722.903	-11.8055
713.117	4.01679		716.339	7.47298		717.031	-48.3986		723.335	-13.9101
714.079	15.3757		716.041	-7.28375		717.705	-44.974		723.586	-22.7219
714.102	4.28948		716.458	-8.63569		718.758	-34.561		724.232	-16.8831
714.981	13.6423		717.351	-1.04667		719.495	-29.9939		724.871	-11.2681
715.108	5.07354		717.898	0.04279		719.702	-35.1972		724.968	-25.8326
715.756	8.89914		718.198	-3.50183		719.326	-51.1661		725.557	-22.0717
716.127	6.15052		718.129	-13.9924		719.919	-49.2415		726.377	-9.75342
716.907	13.1606		718.728	-11.918		720.182	-53.4219		726.855	-10.144
717.138	7.04317		719.163	-12.9217		720.317	-59.9442		727.067	-20.4231
717.965	15.1784		720.289	-0.9626		721.378	-49.397		727.459	-24.0057
718.792	23.3126		720.414	-7.79803		722.222	-42.8398		727.909	-25.3969
718.958	15.647		721.351	0.606		722.318	-50.084		728.967	-4.2802
719.684	21.3541		721.73	-1.45171		722.867	-48.9973		729.46	-4.0894
719.826	13.1204		721.58	-13.4348		723.287	-50.265		729.926	-4.91484
720.002	5.70222		723.434	12.1675		723.415	-56.9215		729.897	-24.1223
720.185	-1.54577		723.728	8.52183		724.203	-51.4163		730.634	-14.8987
720.912	4.19973		724.665	16.9259		725.333	-39.5722		731.058	-17.3042
721.374	3.59936		724.697	8.35808		725.24	-50.3222		731.882	-4.83032
722.197	11.644		724.976	4.42435		725.931	-46.5932		732.24	-9.68498
723.085	21.2308		725.465	4.43286		726.633	-42.6655		732.627	-13.4578
723.032	8.31706		726.133	7.78075		727.064	-43.721		732.899	-21.4507
723.202	0.77537		725.633	-10.7917		727.398	-46.5895		733.339	-23.2882
723.544	-2.69187		726.707	0.20296		728.019	-44.155		733.784	-24.8699
724.554	9.80621		726.515	-12.5777		729.094	-33.3342		734.176	-28.4517
725.11	11.4554		727.708	0.63247		728.647	-50.6054		735.044	-14.3657
725.473	8.49309		727.919	-4.58073		729.895	-36.5969		734.87	-38.938
725.603	-0.01977		728.639	-0.24031		730.837	-28.2571		735.488	-34.1461
726.167	1.82628		728.969	-3.22552		731.104	-32.3376		736.244	-24.2178
726.676	2.36716		729.645	0.3017		730.787	-47.1973		736.835	-20.3865
727.708	15.3904		729.413	-13.2402		731.064	-51.1201		737.15	-26.7989
727.806	6.12115		730.175	-8.11591		731.993	-42.9899		737.599	-28.2923
728.002	-0.8338		730.951	-2.73043		732.676	-39.429		738.154	-25.8096
728.981	10.9159		731.582	-0.06458		732.968	-43.0467		738.809	-19.6032
729.216	4.91037		731.491	-10.9454		732.781	-55.5308		738.943	-32.7715
729.774	6.62997		732.072	-9.22818		733.737	-46.9193		739.612	-26.0609
730.721	17.618		732.059	-18.643		733.46	-61.0505		740.182	-23.0575
730.689	5.22606		733.305	-4.42383		734.583	-49.3623		740.135	-42.9095
731.676	17.1724		733.305	-13.6021		735.65	-38.6991		741.155	-23.1929
732.362	21.92		734.06	-8.61442		735.146	-57.0114		741.464	-29.8179
732.901	23.1923		734.728	-5.24969		736.512	-40.832		741.905	-31.5948
732.442	0.59288		735.853	6.68862		736.382	-52.2477		742.591	-24.2584
733.043	3.32682		735.44	-10.2363		736.503	-59.0502		742.79	-35.0095
734.002	14.6057		736.361	-2.12735		737.165	-55.8464		743.694	-19.5758
734.426	13.104		736.776	-3.51805		738.117	-47.2948		744.111	-22.2228
734.414	1.18516		737.88	8.01973		739.645	-28.131		743.92	-47.4462
734.933	1.97536		738.281	6.37614		739.34	-42.7666		744.456	-45.6656
735.142	-4.64318		739.272	15.8127		739.326	-52.0682		745.192	-36.4661
736.002	4.25052		738.032	-16.6425		739.582	-56.3538		746.043	-23.0191
736.771	11.0058		738.787	-11.6614		740.181	-54.3344		747.053	-3.65007
737.2	9.60108		739.533	-6.83301		740.316	-60.8601		748.221	21.5552
737.421	3.26045		740.149	-4.43956		741.401	-49.8526		748.02	-4.0125
737.816	1.07758		741.214	6.37651		741.919	-49.3283		748.721	3.88877
738.635	9.01914		741.196	-3.1387		742.163	-53.8446		748.886	-8.08853
739.383	15.2585		741.619	-4.38811		743.366	-40.6822		749.385	-7.71957
739.94	16.9242		742.471	2.43246		743.856	-40.6594		750.154	2.70002
739.891	4.12751		743.005	3.2761		744.335	-40.8414		750.296	-10.1563
740.466	6.25395		742.849	-8.81746		744.411	-48.4695		751.379	11.8885
741.555	20.6256		743.466	-6.41936		744.66	-52.8878		751.611	2.39388
741.592	9.88742		743.868	-8.05209		745.476	-46.859		751.809	-8.40445
742.328	15.8486		744.685	-1.89019		746.629	-34.5937		752.381	-5.30137
742.656	12.0508		745.14	-2.53943		746.21	-51.37		753.074	2.2974
742.369	-6.40882		745.862	1.84283		746.646	-52.3321		753.427	-2.72227
743.641	12.3335		746.33	1.45571		747.679	-42.2938		754.185	7.30126
743.839	5.43155		746.836	1.77291		747.823	-48.6653		754.749	10.1128
744.848	17.9132		747.828	11.2102		749.013	-35.727		754.823	-5.27074
744.889	7.2609		747.187	-9.99566		748.871	-47.3645		755.372	-3.02397
745.378	7.31651		748.758	10.3063		748.797	-57.7473		755.992	1.87162
745.642	2.01401		749.783	20.3918		749.166	-59.9782		756.434	0.15081
745.941	-2.47608		750.223	19.4559		750.074	-52.245		756.744	-6.48216
746.306	-5.3913		750.283	11.4055		750.986	-44.4392		757.674	9.90443
746.971	-1.12432		750.014	-2.80589		751.07	-51.9157		757.806	-3.31826
747.812	7.3562		750.223	-8.07507		752.186	-40.3382		758.39	0.21828
748.315	7.7044		750.723	-7.86638		752.071	-51.479		758.931	2.18024
748.452	-0.63056		751.324	-5.75541		752.984	-43.6719		759.17	-7.05791
749.348	9.13812		752.809	12.9401		754.119	-31.7395		759.92	2.66801
749.583	3.14388		752.78	3.21636		753.809	-46.498		760.492	5.72415
750.618	16.2375		753.044	-1.0054		754.135	-49.4815		761.093	9.9172
750.687	6.25345		753.202	-7.20408		754.415	-53.3394		761.252	-2.31086
750.711	-4.798		753.693	-7.16929		755.164	-48.5468		761.916	4.23264
752.079	16.2428		754.419	-2.71403		755.187	-57.1417		762.777	18.061
751.939	1.29011		755.547	9.27066		755.701	-56.677		763.087	11.448
752.687	7.5297		756.579	19.4632		756.619	-48.7663		763.284	0.62332
752.425	-10.3443		755.886	-2.70899		756.769	-55.0277		763.956	7.42579
753.923	13.8051		755.932	-11.0314		757.129	-57.4117		764.059	-6.86567
754.15	7.60416		756.484	-9.84364		758.296	-44.8935		764.691	-1.53995
754.071	-5.92172		757.775	5.21883		758.723	-46.0496		765.302	3.00524
754.758	-1.1203		757.886	-1.87908		759.248	-45.3636		765.812	3.82808
755.65	8.537		758.178	-5.57622		758.702	-64.4819		766.321	4.58327
756.202	10.1059		758.686	-5.22315		760.183	-46.1631		767.039	13.1177
757.015	17.8864		758.904	-10.3048		761.3	-34.5717		767.064	-4.12108
757.131	9.05097		759.079	-16.1898		760.926	-50.5047		767.755	3.41083
757.777	12.8603		759.557	-16.4122		761.777	-43.8246		768.391	8.89312
758.604	20.9628		760.465	-8.54657		761.807	-52.2989		768.468	-6.37697
758.583	8.84713		761.171	-4.45687		762.913	-40.8929		769.323	7.25972
758.507	-4.56801		761.44	-8.59385		763.404	-40.8748		769.969	13.099
759.852	15.9218		762.664	5.19802		762.485	-66.8545		770.445	12.6475
760.224	13.1909		762.904	0.53335		763.489	-57.3389		770.484	-4.01323
760.584	10.1368		763.108	-4.79815		764.756	-42.9858		771.066	-0.56157
761.035	9.30024		763.992	2.6104		765.088	-45.8875		771.828	9.58879
761.659	12.5751		763.96	-7.18302		765.486	-47.5601		772.222	6.11081
761.902	6.76969		764.152	-12.7549		766.933	-29.8824		772.673	4.73029
762.19	2.01267		764.836	-9.08494		766.615	-44.7766		773.351	11.7593
762.64	1.13152		765.97	3.0166		766.462	-56.6206		773.823	11.1497
763.133	1.2795		765.894	-7.57738		767.697	-42.8518		774.092	3.01099
763.67	2.50216		766.814	0.50746		767.817	-49.682		774.431	-2.54747
764.514	11.0076		767.056	-4.12516		767.697	-60.9165		774.911	-2.87356
764.167	-8.8828		767.259	-9.48165		768.892	-47.8778		775.806	12.2335
765.307	6.70617		768.113	-2.62847		768.304	-67.7571		776.264	11.111
765.745	5.55959		768.523	-4.13076		769.325	-57.9367		776.947	18.3369
766.886	21.1807		769.158	-1.37688		770.017	-54.189		777.442	18.5814
767.197	16.9653		768.73	-18.5851		770.815	-48.4896		777.611	6.7151
767.544	13.6483		770.524	5.90871		771.516	-44.5662		777.998	2.93844
767.811	8.41699		770.77	1.35001		772.053	-43.6887		778.58	6.42768
767.859	-2.08173		770.594	-11.1368		772.461	-45.1699		778.925	1.14032
769.267	19.9055		771.344	-6.23128		773.123	-41.9894		779.294	-3.27696
769.164	5.84052		772.541	7.05813		773.553	-43.0862		780.199	12.1796
769.92	12.288		772.16	-9.26932		774.275	-38.7744		780.563	7.55033
770.473	13.8722		773.037	-1.97612		774.196	-49.258		780.986	5.12121
769.909	-11.2485		773.616	-0.29067		775.224	-39.3041		781.93	22.0331
770.875	0.21456		774.257	2.57009		775.27	-47.4925		782.07	9.11487
771.277	-1.82209		774.698	1.66469		775.964	-43.711		782.576	9.74613
771.704	-3.23512		774.817	-5.27417		776.395	-44.7723		782.983	6.74823
772.669	8.18745		775.78	3.61716		776.915	-44.203		783.405	4.26614
772.823	0.23718		775.458	-11.6006		777.037	-50.9749		784.051	10.122
773.634	7.97407		776.039	-9.86675		778.294	-36.804		784.413	5.43687
774.33	12.9634		777.081	0.51058		778.615	-39.9028		784.794	1.45754
774.226	-1.12462		777.407	-2.55706		779.038	-41.1264		785.364	4.45946
775.095	7.99917		777.958	-1.37703		779.282	-45.6477		785.73	-0.08181
775.651	9.67136		778.594	1.38863		779.891	-43.4267		786.299	2.91893
775.327	-9.71106		778.992	-0.32996		779.585	-58.0992		786.693	-0.56157
776.033	-4.44545		779.2	-5.59697		780.827	-44.2098		787.229	1.20056
777.046	8.11499		779.848	-2.61505		781.185	-46.6142		787.875	7.03647
776.991	-4.82796		779.982	-9.27273		781.246	-54.5207		788.26	3.21895
778.207	12.5845		780.345	-11.6297		782.696	-36.7899		788.884	8.24933
779.222	25.1898		781.828	7.02158		782.851	-42.9434		789.762	22.6988
779.035	9.13018		782.083	2.6404		782.432	-59.6955		789.877	8.87451
779.266	3.02282		782.226	-3.8559		783.055	-57.2193		789.866	-9.69444
779.986	8.57558		783.461	10.1474		783.742	-53.5743		790.723	4.01282
780.399	6.80857		783.679	5.06659		784.405	-50.3625		791.133	1.10843
781.186	13.9928		783.559	-6.3558		784.744	-53.1259		791.506	-3.17945
781.184	2.31113		783.78	-11.3985		784.784	-61.4174		792.188	4.00678
781.729	3.70396		785.607	13.7003		784.992	-66.6017		792.662	3.45083
781.939	-2.89801		784.975	-7.31101		786.097	-55.224		793.047	-0.37538
783.354	19.2633		785.383	-8.83831		786.562	-55.6767		793.681	5.03304
782.879	-3.68613		786.088	-4.7881		787.144	-53.9592		794.23	7.30069
783.691	4.07582		786.816	-0.29189		788.63	-35.5472		794.606	3.09611
784.019	0.26775		787.155	-3.09921		788.207	-52.3912		795.209	7.36397
783.81	-16.3224		787.614	-3.67782		788.459	-56.7544		795.845	12.8289
784.719	-6.23373		788.187	-2.08946		789.816	-40.7357		795.916	-2.68398
785.848	9.07579		788.471	-5.94239		789.678	-52.3171		796.738	9.71194
786	1.10874		788.987	-5.42574		790.595	-44.4252		796.989	0.91906
786.5	1.41953		789.437	-6.17897		791.065	-44.7629		797.582	4.80428
787.559	15.0898		789.785	-8.80713		790.524	-63.7731		798.336	14.6651
787.755	8.15134		791.031	5.40483		791.296	-58.5593		798.723	10.9091
788.029	3.05192		791.512	5.25302		791.686	-60.3704		799.035	4.37257
788.824	10.4452		792.19	8.78731		792.742	-49.9093		799.57	6.09606
789.132	6.16595		792.268	1.0809		793.698	-41.2948		800.175	10.4047
789.56	4.77358		793.139	8.26868		793.398	-55.8602		800.461	2.91724
790.178	7.89441		793.412	4.21485		793.605	-61.0617		800.848	-0.85973
790.729	9.43089		792.902	-14.5478		794.79	-48.2054		801.361	0.03112
790.932	2.6412		794.415	4.68277		794.536	-61.9418		802.012	6.08779
791.512	4.89086		794.633	-0.39222		795.04	-61.6665		802.559	8.28883
792.611	19.5272		795.352	3.91577		795.954	-53.8203		802.851	0.99425
792.223	-1.37274		795.868	4.41697		796.842	-46.4491		803.678	13.5684
792.827	1.43058		795.27	-15.9793		797.408	-45.0346		803.809	0.29904
793.302	1.12736		796.819	3.92339		797.585	-50.7791		804.554	9.8014
793.376	-8.70376		796.754	-6.46842		798.325	-46.1535		804.881	3.838
794.537	7.38961		796.521	-20.0329		798.64	-49.3629		805.096	-6.34045
795.214	11.9167		797.867	-3.9504		799.538	-41.816		805.775	0.7843
795.225	0.56201		798.372	-3.62197		799.091	-59.0849		806.301	2.15956
795.899	5.0611		799.021	-0.63585		800.072	-50.0144		806.896	6.11082
796.001	-4.13132		799.527	-0.30379		800.804	-45.5216		807.574	13.1546
796.854	4.60517		799.955	-1.46245		800.64	-57.5758		808.124	15.4151
797.556	9.74074		800.044	-8.96433		802.61	-30.2337		808.148	-1.77654
797.927	6.98687		800.671	-6.36569		802.19	-47.008		808.949	9.77986
798.78	15.7282		801.525	0.4951		802.399	-52.1773		809.596	15.7101
798.85	5.78463		801.938	-0.94036		802.505	-59.2642		809.593	-2.5436
799.248	3.66184		802.586	2.04341		803.411	-51.5599		810.391	8.96035
799.438	-3.41384		803.033	1.25178		803.526	-58.4509		810.469	-6.26666
800.222	3.68761		803.339	-2.16861		803.776	-62.8624		811.378	9.31049
800.556	0.03312		803.697	-4.62952		804.683	-55.1468		811.804	7.04421
801.635	14.1676		804.693	4.89113		805.303	-52.7318		811.938	-6.11974
801.661	3.17447		804.317	-11.3439		805.456	-58.9405		812.757	6.12483
802.308	7.01368		805.571	3.01548		806.754	-44.0147		813.095	0.5677
803.276	18.5044		805.419	-9.0096		807.42	-40.7467		813.888	11.8788
803.288	7.16467		806.135	-4.74599		807.913	-40.665		814.121	2.38179
803.918	10.5984		806.711	-3.09913		808.28	-42.9222		814.537	-0.32702
804.325	8.67365		807.288	-1.4597		809.442	-30.4825		815.026	-0.28808
804.881	10.3257		807.247	-11.3961		809.129	-45.3052		815.345	-6.55929
804.712	-5.31311		807.784	-10.5113		809.831	-41.3686		816.01	-0.00434
805.215	-4.92056		808.528	-5.72855		809.801	-50.9478		816.769	10.0492
806.112	4.86752		809.163	-2.96652		810.116	-54.1567		817.06	2.72057
807.002	14.5154		808.891	-17.2413		810.833	-49.9486		817.721	9.12137
[truncated: 1,074 more rows]

## Sheet: Fig. 1d
Cell #1							Cell #2							Cell #3
Adhesion force			Rupture length				Adhesion force			Rupture length				Adhesion force			Rupture length
Bin Center (pN)	Frequency (%)		Bin Center (pN)	Frequency (%)			Bin Center (pN)	Frequency (%)		Bin Center (pN)	Frequency (%)			Bin Center (pN)	Frequency (%)		Bin Center (pN)	Frequency (%)
32	58.3532		10	55.2506			32	54.8673		10	53.9823			32	49.8584		10	47.8753
96	5.2506		30	0			96	5.60472		30	0			96	4.53258		30	0.42493
160	2.2673		50	0.23866			160	4.86726		50	0.73746			160	2.54958		50	0.28329
224	1.90931		70	1.31265			224	4.42478		70	0.73746			224	1.55807		70	0.56657
288	0.83532		90	1.07399			288	2.80236		90	2.35988			288	0.84986		90	0.42493
352	0.59666		110	1.78998			352	1.03245		110	1.47493			352	0.70822		110	1.41643
416	0.47733		130	1.55131			416	1.32743		130	2.0649			416	0.9915		130	2.26629
480	0.47733		150	2.2673			480	0.58997		150	2.0649			480	0.56657		150	2.40793
544	0.71599		170	2.74463			544	1.17994		170	2.80236			544	0.84986		170	3.54108
608	0.47733		190	2.50597			608	0.14749		190	1.47493			608	1.27479		190	2.40793
672	0.71599		210	2.50597			672	0.73746		210	1.76991			672	0.9915		210	2.9745
736	0.59666		230	1.43198			736	0.88496		230	2.35988			736	1.41643		230	2.54958
800	0.47733		250	1.43198			800	0		250	1.76991			800	1.983		250	3.54108
864	0.95465		270	2.86396			864	0.44248		270	1.76991			864	1.55807		270	2.9745
928	0.59666		290	1.78998			928	1.03245		290	0.14749			928	0.84986		290	3.68272
992	0.95465		310	1.19332			992	0.14749		310	1.76991			992	0.9915		310	4.10765
1056	0.83532		330	1.90931			1056	0.29499		330	1.03245			1056	1.69972		330	1.55807
1120	0.95465		350	2.6253			1120	0.73746		350	1.03245			1120	1.27479		350	2.26629
1184	2.14797		370	1.55131			1184	0.44248		370	0.88496			1184	2.12465		370	1.69972
1248	2.50597		390	1.31265			1248	0.44248		390	1.17994			1248	2.69122		390	1.41643
1312	3.10263		410	1.31265			1312	0.58997		410	1.32743			1312	3.39943		410	1.27479
1376	3.57995		430	0.83532			1376	0.88496		430	0.44248			1376	4.67422		430	1.69972
1440	2.74463		450	0.358			1440	1.9174		450	1.17994			1440	3.54108		450	0.70822
1504	2.14797		470	0.47733			1504	0.88496		470	0.58997			1504	4.67422		470	0.56657
1568	1.43198		490	0.358			1568	0.88496		490	1.47493			1568	1.41643		490	1.27479
1632	0.83532		510	0.47733			1632	1.47493		510	0.44248			1632	0.70822		510	0.28329
1696	1.43198		530	0.71599			1696	2.21239		530	0.58997			1696	0.28329		530	0.42493
1760	0.47733		550	1.19332			1760	1.17994		550	1.32743			1760	0.42493		550	0.70822
1824	0.47733		570	0.59666			1824	0.44248		570	1.03245			1824	0.28329		570	0.28329
1888	0.358		590	0.11933			1888	0.88496		590	0.73746			1888	0.14164		590	0.28329
1952	0		610	0.59666			1952	1.62242		610	1.47493			1952	0		610	0.14164
2016	0.23866		630	0			2016	1.76991		630	0.58997			2016	0.28329		630	0.70822
2080	0.11933		650	0.71599			2080	0.73746		650	0.88496			2080	0.28329		650	0.14164
2144	0		670	0.59666			2144	0.29499		670	0.88496			2144	0.14164		670	0.14164
2208	0		690	0.11933			2208	0.88496		690	0.44248			2208	0.14164		690	0.28329
2272	0.11933		710	0.358			2272	0.29499		710	0.58997			2272	0.14164		710	0.14164
2336	0.11933		730	0.95465			2336	0.14749		730	0.44248			2336	0.14164		730	0.28329
2400	0.11933		750	0.358			2400	0.14749		750	0.44248			2400	0		750	0.42493
2464	0.11933		770	0.358			2464	0.14749		770	0.58997			2464	0		770	0.14164
2528	0.11933		790	0.11933			2528	0		790	0.14749			2528	0		790	0.42493
2592	0.11933		810	0.23866			2592	0		810	0.44248			2592	0		810	0.28329
2656	0.11933		830	0.23866			2656	0		830	0.44248			2656	0		830	0.28329
2720	0.11933		850	0.47733			2720	0		850	0.29499			2720	0		850	0.28329
2784	0		870	0			2784	0.14749		870	0.14749			2784	0		870	0.42493
2848	0		890	0.11933			2848	0		890	0.14749			2848	0		890	0
2912	0		910	0.11933			2912	0.14749		910	0.29499			2912	0		910	0
2976	0		930	0			2976	0		930	0.29499			2976	0		930	0
3040	0		950	0			3040	0		950	0			3040	0		950	0
3104	0		970	0.11933			3104	0		970	0.14749			3104	0		970	0
3168	0		990	0			3168	0		990	0.14749			3168	0		990	0
3232	0		1010	0.11933			3232	0		1010	0.14749			3232	0		1010	0
3296	0		1030	0.11933			3296	0		1030	0			3296	0		1030	0
3360	0		1050	0			3360	0		1050	0.14749			3360	0		1050	0
3424	0		1070	0.23866			3424	0.29499		1070	0			3424	0		1070	0
3488	0		1090	0			3488	0		1090	0.14749			3488	0		1090	0
3552	0		1110	0.11933			3552	0		1110	0.14749			3552	0		1110	0
3616	0		1130	0.11933			3616	0		1130	0			3616	0		1130	0
3680	0		1150	0			3680	0		1150	0			3680	0		1150	0
3744	0		1170	0			3744	0		1170	0			3744	0		1170	0
3808	0		1190	0			3808	0		1190	0			3808	0		1190	0
3872	0		1210	0			3872	0		1210	0			3872	0		1210	0
3936	0		1230	0			3936	0		1230	0			3936	0		1230	0
4000	0		1250	0			4000	0		1250	0			4000	0		1250	0

## Sheet: Fig. 1e
Adhesion force			Rupture length				Curve #1			Curve #2
Bin Center (pN)	Frequency (%)		Bin Center (pN)	Frequency (%)			x (nm)	y (pN)		x (nm)	y (pN)
32	99.5117		10	98.7305			-167.726	488.662		-161.567	257.89
96	0.48828		30	0.58594			-167.302	484.352		-161.534	245.404
160	0		50	0.29297			-166.974	473.828		-160.533	259.378
224	0		70	0			-166.666	462.057		-160.364	250.686
288	0		90	0			-166.13	464.954		-159.973	248.014
352	0		110	0.19531			-165.545	471.024		-159.622	244.223
416	0		130	0.09766			-165.416	447.734		-159.102	245.1
480	0		150	0.09766			-164.894	449.734		-158.656	243.936
544	0		170	0			-164.858	420.459		-158.364	238.557
608	0		190	0			-164.105	437.339		-158.31	226.699
672	0		210	0			-163.519	443.472		-157.127	245.653
736	0		230	0			-162.891	452.303		-156.195	257.759
800	0		250	0			-162.611	438.759		-156.424	238.145
864	0		270	0			-162.29	427.802		-155.69	244.835
928	0		290	0			-161.676	435.714		-155.64	232.852
992	0		310	0			-161.304	428.119		-155.153	232.824
1056	0		330	0			-161.013	415.237		-155.448	211.383
1120	0		350	0			-160.624	408.64		-154.263	230.432
1184	0		370	0			-160.143	408.068		-153.781	230.233
1248	0		390	0			-159.736	402.638		-153.365	228.264
1312	0		410	0			-159.337	396.708		-152.892	227.836
1376	0		430	0			-158.612	411.812		-152.88	214.813
1440	0		450	0			-158.375	395.495		-152.306	217.136
1504	0		470	0			-158.053	384.614		-152.047	210.851
1568	0		490	0			-157.609	381.592		-151.014	225.739
1632	0		510	0			-156.935	393.423		-151.699	193.68
1696	0		530	0			-156.688	377.731		-151.271	191.986
1760	0		550	0			-156.037	388.066		-149.808	218.624
1824	0		570	0			-155.842	368.991		-149.389	216.734
1888	0		590	0			-155.379	367.186		-149.013	213.63
1952	0		610	0			-155.039	357.469		-148.395	217.155
2016	0		630	0			-154.238	377.529		-148.718	194.993
2080	0		650	0			-153.938	365.198		-148.083	198.971
2144	0		670	0			-153.747	345.884		-147.949	189.3
2208	0		690	0			-153.177	351.045		-147.053	200.419
2272	0		710	0			-152.77	345.599		-146.445	203.679
2336	0		730	0			-152.418	336.702		-146.267	195.194
2400	0		750	0			-151.923	336.988		-144.897	219.241
2464	0		770	0			-151.604	325.895		-145.04	202.001
2528	0		790	0			-151.079	328.157		-145.368	179.694
2592	0		810	0			-150.555	330.309		-144.537	189.042
2656	0		830	0			-150.097	328.174		-144.12	187.097
2720	0		850	0			-149.814	314.818		-143.687	185.575
2784	0		870	0			-149.17	324.691		-142.971	191.766
2848	0		890	0			-148.928	308.677		-142.596	188.689
2912	0		910	0			-148.441	308.439		-141.86	195.433
2976	0		930	0			-147.927	309.977		-141.56	190.248
3040	0		950	0			-147.47	307.815		-141.503	178.471
3104	0		970	0			-147.264	289.451		-141.329	169.876
3168	0		990	0			-146.68	295.503		-140.811	170.659
3232	0		1010	0			-146.095	301.546		-139.959	180.608
3296	0		1030	0			-145.74	292.822		-139.385	182.922
3360	0		1050	0			-145.49	277.313		-139.119	176.843
3424	0		1070	0			-145.043	274.538		-138.31	185.595
3488	0		1090	0			-144.422	282.945		-137.647	190.346
3552	0		1110	0			-144.195	265.958		-138.187	162.237
3616	0		1130	0			-143.513	278.303		-137.597	165.021
3680	0		1150	0			-143.153	269.906		-136.892	170.923
3744	0		1170	0			-142.827	259.296		-136.45	169.65
3808	0		1190	0			-142.331	259.614		-136.409	157.413
3872	0		1210	0			-141.695	269.003		-135.666	164.362
3936	0		1230	0			-141.415	255.428		-135.18	164.279
4000	0		1250	0			-141.007	250.116		-134.456	170.725
							-140.449	254.462		-134.463	157.192
							-139.999	251.87		-133.622	166.821
							-139.759	235.752		-133.376	160.182
							-139.102	246.438		-132.687	165.646
							-138.745	237.837		-132.2	165.605
							-138.184	242.376		-131.776	163.816
							-137.771	237.399		-131.665	153.507
							-137.181	243.857		-131.407	147.207
							-136.878	231.718		-131.212	139.163
							-136.368	232.983		-130.705	139.679
							-136.001	225.086		-129.971	146.376
							-135.595	219.605		-129.074	157.532
							-134.919	231.598		-128.63	156.309
							-134.627	218.767		-128.125	156.782
							-134.366	203.98		-127.928	148.781
							-133.762	211.353		-127.81	138.671
							-133.209	215.371		-126.874	150.884
							-132.693	216.996		-126.175	156.637
							-132.436	201.946		-125.562	160.029
							-131.789	212.065		-124.691	170.468
							-131.435	203.254		-125.198	143.268
							-130.86	208.69		-124.532	148.094
							-130.567	195.985		-123.684	157.904
							-130.155	190.933		-123.136	159.542
							-129.454	204.509		-122.975	150.599
							-129.185	190.285		-122.553	148.758
							-128.603	196.192		-121.268	170.517
							-128.017	202.338		-120.87	168.029
							-127.57	199.541		-121.022	150.523
							-127.366	181.101		-120.477	152.096
							-126.529	203.413		-120.212	145.964
							-126.16	195.583		-119.724	145.936
							-125.719	192.425		-118.956	153.576
							-125.282	188.996		-117.784	172.22
							-125.169	164.656		-117.437	168.358
							-124.54	173.616		-117.48	153.858
							-123.83	187.764		-117.122	150.273
							-123.531	175.432		-116.333	158.483
							-123.121	170.247		-116.914	129.246
							-122.584	173.285		-115.438	156.22
							-122.161	168.913		-115.671	136.511
							-121.743	164.271		-115.555	126.324
							-121.177	169.155		-114.458	142.928
							-120.8	161.855		-114.197	136.721
							-120.219	167.697		-113.741	135.839
							-119.898	156.788		-112.981	143.26
							-119.399	157.322		-112.523	142.416
							-119.009	150.899		-112.417	131.958
							-118.624	144.07		-111.662	139.244
							-118.17	141.782		-111.623	126.959
							-117.559	149.535		-111.136	126.893
							-116.771	168.753		-110.313	136.032
							-116.707	141.288		-110.1	128.495
							-116.022	153.783		-109.534	130.624
							-115.923	128.627		-108.911	134.259
							-115.364	133.017		-108.6	129.428
							-114.936	129.035		-107.864	136.19
							-114.385	132.928		-107.646	128.767
							-114.039	123.649		-107.245	126.393
							-113.363	135.605		-106.681	128.429
							-112.648	150.097		-105.953	134.984
							-112.197	147.577		-105.572	132.052
							-112.139	119.712		-105.545	119.437
							-111.6	122.893		-104.047	147.008
							-110.975	131.577		-103.545	147.362
							-110.656	120.504		-103.74	128.683
							-109.943	134.859		-102.327	153.94
							-109.55	128.581		-102.108	146.549
							-109.038	130.039		-101.997	136.258
							-108.602	126.558		-101.837	127.295
							-108.184	121.857		-101.716	117.225
							-107.741	118.848		-101.549	108.438
							-107.502	102.618		-100.318	128.725
							-106.93	107.904		-100.179	119.15
							-106.326	115.249		-99.3099	129.549
							-105.495	137.21		-98.9334	126.504
							-105.462	107.761		-98.5314	124.129
							-104.775	120.438		-97.772	131.508
							-104.53	104.623		-97.5364	124.607
							-103.971	109.1		-96.9753	126.595
							-103.362	116.771		-97.1963	107.192
							-102.876	116.475		-96.6324	109.242
							-102.247	125.457		-95.5774	124.734
							-101.981	111.015		-95.2663	119.864
							-101.657	100.287		-94.466	128.373
							-100.961	113.531		-93.8166	132.785
							-100.61	104.582		-92.9425	143.3
							-100.05	109.081		-93.2527	121.483
							-99.6711	101.916		-93.5028	101.308
							-99.0118	112.824		-92.6733	110.602
							-98.9439	85.6166		-92.1649	111.145
							-98.2973	95.7023		-91.8621	106.069
							-97.6829	103.714		-91.3537	106.609
							-97.449	87.2021		-91.5465	87.9832
							-97.0638	80.4417		-90.0695	114.977
							-96.3929	92.0956		-89.5438	116.005
							-96.2514	69.63		-88.7889	123.268
							-95.6691	75.5713		-89.2718	96.7218
							-94.9955	87.4022		-88.6425	100.568
							-94.36	96.7736		-87.461	119.508
							-94.0539	84.9154		-87.0781	116.607
							-93.461	91.5453		-86.5815	116.812
							-93.0122	88.8846		-86.0586	117.765
							-92.2738	104.891		-85.7675	112.352
							-92.295	71.9403		-85.0099	119.697
							-91.7385	76.2231		-85.2482	99.8492
							-91.0621	88.2324		-84.8926	96.2023
							-90.6079	85.9263		-84.2187	101.275
							-90.424	66.1918		-83.7758	100.01
							-89.5384	91.6831		-83.3929	97.1448
							-89.2545	78.4039		-82.7144	102.307
							-88.8355	73.8257		-82.0759	106.403
							-88.3594	72.9287		-81.7712	101.374
							-87.4137	102.293		-81.4775	96.0597
							-87.0262	95.6851		-80.5234	108.783
							-87.0125	64.9888		-79.6385	119.592
							-86.1658	87.9761		-79.5666	108.222
							-86.219	52.9722		-79.7703	89.292
							-85.4746	69.3647		-79.2192	90.9927
							-84.7958	81.5335		-78.2515	104.081
							-84.1247	93.2038		-78.076	95.5233
							-84.4159	42.855		-77.7112	92.1492
							-83.296	83.4549		-77.2028	92.6974
							-83.1445	61.6424		-76.5862	96.1695
							-82.4877	72.3877		-76.0078	98.6229
							-81.9397	76.1259		-75.6594	94.8016
							-81.5803	67.7145		-75.2993	91.289
							-81.1481	63.9869		-74.6071	96.8432
							-80.5173	73.066		-74.5371	85.4094
							-80.0138	73.9361		-74.448	74.4844
							-79.3994	81.9577		-73.1056	97.8094
							-79.1258	68.0096		-72.8027	92.7548
							-78.8859	51.8972		-72.1142	98.2019
							-78.1068	70.5295		-71.6122	98.5657
							-77.8712	54.1386		-71.6349	84.5946
							-77.0622	74.7029		-71.2384	82.078
							-76.6012	72.8339		-69.9969	102.649
							-76.38	55.5141		-70.5453	74.3041
							-75.7331	65.6325		-69.8396	80.2514
							-75.2387	65.9194		-69.2047	84.2472
							-74.7012	68.9826		-69.061	74.8043
							-74.5292	48.4964		-68.4926	76.9945
							-74.0501	47.7964		-68.3207	68.3338
							-73.4615	54.1536		-67.8087	68.9783
							-72.741	69.015		-66.9865	78.0934
							-72.48	54.2609		-66.4817	78.5238
							-71.791	67.0924		-66.318	69.6491
							-71.3575	63.4546		-65.9815	65.4832
							-71.1751	43.6378		-65.2593	71.8621
							-70.6014	49.0376		-64.7318	72.9219
							-69.9857	57.1423		-64.2053	73.9559
							-69.6872	44.8138		-63.123	90.1814
							-68.936	61.6521		-63.1657	75.677
							-68.6629	47.6806		-62.8492	70.9719
							-68.1554	48.8127		-62.8128	58.6006
							-67.7199	45.308		-62.0279	66.6962
							-67.2078	46.7389		-61.334	72.3083
							-66.4623	63.2125		-60.6391	77.9467
							-66.0544	57.9283		-60.58	66.2004
							-65.6723	50.9823		-60.2462	61.9834
							-65.1897	50.5117		-59.9152	57.6827
							-64.9314	35.5888		-59.1057	66.4346
							-64.4193	37.0203		-58.128	79.7906
							-63.5874	59.0676		-58.1626	65.4976
							-63.2723	47.8028		-57.5123	69.9225
							-62.8748	41.851		-57.1821	65.5797
							-62.1771	55.243		-56.7492	64.0607
							-61.8013	47.8934		-56.6801	52.5898
							-61.3936	42.5996		-56.1489	53.7649
							-60.8104	48.6173		-55.797	50.038
							-60.4021	43.3613		-54.5291	71.3221
							-59.9733	39.429		-54.0398	71.3242
							-59.3868	45.6562		-53.9743	59.7651
							-59.0072	38.5505		-53.7943	51.347
							-58.5518	36.3288		-52.9466	61.1443
							-57.8789	48.1279		-52.6501	55.894
							-57.5544	37.4742		-51.6651	69.4619
							-56.9441	45.235		-51.1622	69.8516
							-56.8843	17.5251		-51.2504	54.0829
							-56.0736	38.2051		-50.7784	53.6272
							-55.4149	49.0845		-50.0435	60.3728
							-54.9573	47.0128		-49.8734	51.6624
							-54.7891	26.2817		-49.2732	54.6983
							-54.0299	43.6466		-48.5538	61.0163
							-53.7118	32.5799		-48.4182	51.3657
							-52.8608	55.8511		-47.9498	50.8212
							-52.8537	24.7444		-47.1231	60.0484
							-52.1393	39.222		-46.7866	55.8879
							-51.8147	28.5738		-45.8789	67.3456
							-51.1095	42.4564		-45.2286	71.7525
							-50.5299	48.2439		-45.8107	42.4984
							-50.4184	23.8664		-44.8858	54.4292
							-49.7584	34.8322		-43.7616	71.7708
							-49.1825	40.3803		-43.8635	55.6594
							-48.7545	36.4003		-43.8053	43.8816
							-48.2181	39.4071		-42.9313	54.4246
							-47.9854	22.8382		-42.9722	39.9432
							-47.6491	12.947		-41.6798	61.9181
							-46.7219	41.1368		-41.3378	57.8946
							-46.3387	34.2656		-40.7648	60.1914
							-45.8018	37.3033		-40.3437	58.3562
							-45.4987	25.2745		-39.5716	66.1026
							-44.8912	32.8617		-39.2523	61.4764
							-44.5646	22.3468		-38.6348	65.003
							-43.6121	52.1701		-38.9941	41.8293
							-43.4051	33.9444		-38.3365	46.4594
							-43.2826	10.2758		-37.0305	68.7724
							-42.2973	42.2124		-36.6503	65.8065
							-41.7636	45.0429		-35.9745	70.9145
							-41.4824	31.6068		-36.4702	44.0407
							-40.9461	34.6065		-36.1946	38.2249
							-40.5945	25.704		-34.5839	68.8577
							-40.0827	27.1217		-34.6385	54.0196
							-39.6859	21.132		-34.3383	48.8767
							-39.3638	10.3308		-33.5289	57.6308
							-38.7808	16.341		-32.9168	61.0194
							-38.0653	30.8914		-32.5748	57
							-37.8969	10.1807		-31.93	61.2711
							-37.0934	30.4027		-31.9882	46.341
							-36.7296	22.2863		-31.3188	51.2651
							-35.7794	51.965		-30.9641	47.6116
							-35.8676	14.7193		-30.1274	57.1144
							-35.1004	32.6039		-29.4716	61.6871
							-34.6347	31.0566		-29.2743	53.7259
							-34.2338	25.3304		-28.7531	54.6279
							-33.7948	22.0619		-28.5931	45.6312
							-33.0891	35.9813		-28.2256	42.325
							-32.6147	34.9958		-27.3853	51.9373
							-32.502	10.6968		-26.9851	49.5145
							-31.8186	23.1797		-26.1674	58.5085
							-31.3169	23.9516		-25.8282	54.4339
							-30.6985	32.2496		-25.1061	60.8002
							-30.2605	28.9175		-24.6231	60.657
							-30.055	10.6001		-24.2912	56.3586
							-29.4304	19.2992		-23.951	52.3032
							-29.2065	2.16479		-23.4444	52.8051
							-28.421	21.232		-23.5236	37.2874
							-27.747	33.1099		-22.0056	65.4192
							-27.2318	34.7531		-22.544	37.3436
							-26.7665	33.1832		-21.8374	43.3089
							-26.1484	41.4599		-21.0861	50.4952
							-26.1664	8.74233		-20.5286	52.3612
							-25.4671	22.2521		-20.0611	51.7992
							-25.1213	12.9739		-19.9793	40.6784
							-24.3773	29.3676		-19.9665	27.6711
							-23.9907	22.7209		-19.2289	34.4812
							-23.5956	16.6274		-18.5504	39.6693
							-22.9535	26.4542		-18.0693	39.4598
							-22.5221	22.6971		-17.3281	46.351
							-22.0252	23.1613		-16.9079	44.4983
							-21.6828	13.6763		-15.811	61.1041
							-21.0033	25.9115		-15.7146	50.3905
							-20.7118	13.1359		-15.3972	45.7177
							-20.1439	18.1822		-15.3881	32.611
							-19.9785	-2.71618		-14.7196	37.5213
							-19.2469	12.8778		-13.8975	46.6278
							-18.7584	12.8042		-12.9889	58.1181
							-18.2015	17.1349		-13.0789	42.2957
							-17.6949	18.2291		-12.5987	42.0797
							-17.3094	11.5173		-12.4013	34.1101
							-16.9416	3.66516		-11.6492	41.3191
							-16.4461	4.04348		-10.5096	59.0923
							-15.6547	23.4901		-11.5473	17.3974
							-15.5572	-1.78064		-10.4095	35.1358
							-14.7503	18.6649		-10.0567	31.4203
							-14.3561	12.5163		-9.3418	37.5984
							-14.0773	-1.07293		-8.70425	41.672
							-13.4386	8.53447		-8.30589	39.196
							-12.9095	11.0788		-8.09489	31.6258
							-12.2485	22.1262		-7.40913	37.009
							-11.8009	19.4156		-6.70245	42.9558
							-11.4271	11.9504		-6.01215	48.4721
							-10.7079	26.7478		-5.7684	41.7839
							-10.336	19.1578		-5.86935	25.6669
							-9.89309	16.1492		-5.46463	23.3853
							-9.45511	12.8216		-4.90165	25.4032
							-8.74502	27.0305		-3.79662	42.2426
							-8.40307	17.5143		-3.56197	35.3169
							-7.79049	25.4393		-3.14724	33.2982
							-7.28118	26.709		-2.59881	34.9302
							-6.99836	13.3827		-2.24957	31.1226
							-6.64582	4.54921		-1.93852	26.2646
							-6.08617	9.06353		-1.38282	28.1032
							-5.57024	10.7606		-0.32416	43.6765
							-4.94636	19.4145		-0.02585	38.4793
							-4.91602	-10.1825		0.47437	38.7856
							-4.22511	2.79077		0.8218	34.9396
							-3.62652	9.81531		1.11466	29.5903
							-3.29521	-0.38488		2.08691	42.7923
							-2.83085	-2.01136		2.77812	48.34
							-1.78802	33.6426		2.60259	30.1933
							-1.74953	4.57158		3.6194	44.6207
							-1.18014	9.71471		3.60576	30.8932
							-0.60859	14.9965		3.63486	18.3413
							-0.17919	11.1186		4.64259	32.5248
							0.42354	18.4103		5.47114	41.817
							0.86189	15.1086		5.93498	41.1344
							1.40679	18.6743		5.83948	25.1838
							1.82529	14.0936		6.62801	33.3578
							2.32351	14.6504		7.17462	34.9603
							2.94841	23.3719		7.41018	28.0395
							3.29255	13.9994		8.39243	41.523
							3.75638	12.3409		8.32331	26.2998
							4.28569	14.902		8.8872	28.352
							4.81758	17.6293		9.63389	35.398
							5.35787	20.8984		9.85945	28.2172
							5.89655	24.0634		10.5779	34.4985
							6.21957	13.3309		11.0081	32.8835
							6.7203	14.0509		10.8553	15.3707
							6.85984	-8.50613		11.7639	26.8514
							7.32905	-9.81763		11.8985	17.1752
							8.12598	9.99108		12.8863	30.7999
							8.34764	-7.27352		13.2037	26.1187
							9.00939	3.8238		13.341	16.5288
							9.76168	20.756		13.9431	19.6432
							10.0361	6.89182		14.2805	15.4973
							10.5725	9.91197		15.5365	36.4624
							11.0738	10.6702		16.0076	35.9983
							11.3729	-1.60653		16.7425	42.7154
							12.1754	18.5648		16.9462	34.9241
							12.7635	24.9145		17.5283	37.4943
							13.1646	19.216		17.3146	18.2936
							13.4222	4.26631		17.853	19.6458
							13.7577	-5.65965		18.4778	23.386
							14.5089	11.2052		19.3673	34.3343
							14.9369	7.23817		19.7984	32.7673
							15.2472	-4.31003		20.5751	40.6215
							16.0422	15.3749		21.0544	40.3693
							16.4308	8.87263		20.8707	22.0021
							17.0295	15.9035		21.531	26.6959
							17.583	20.0269		21.8557	22.2153
							18.1815	27.0502		21.9512	11.4769
							18.353	6.5552		23.0835	29.0532
							19.0861	22.2504		23.7775	34.6741
							19.2208	-0.61386		24.3586	37.2127
							19.901	11.6752		25.018	41.8778
							20.2818	4.66891		25.4618	40.6529
							20.6187	-5.16756		25.4227	26.2273
							21.2348	2.9899		25.9057	26.0847
							21.7061	1.81753		26.7124	34.7507
							22.2972	8.36441		27.0944	31.8478
							22.9084	16.2023		27.6819	34.5526
							23.247	6.47782		28.0584	31.4876
							23.8588	14.3569		28.9888	43.5608
							24.0899	-2.29226		29.1753	35.3025
							24.932	20.429		29.841	40.1469
							25.0399	-4.1658		29.7956	25.5535
							25.6946	6.48477		30.6387	35.2383
							26.0724	-0.71749		31.3108	40.2494
							26.6321	3.8044		31.2071	24.0671
							27.1534	5.8543		31.9793	31.8276
							27.8715	20.5896		32.0493	20.3775
							28.3014	16.7447		33.0761	35.0748
							28.6623	8.45962		33.8483	42.8403
							29.2037	11.8073		34.5095	47.5568
							29.5806	4.54619		34.3621	30.1741
							30.2875	18.56		34.8233	29.4178
							30.5133	1.5624		35.3926	31.6241
							30.9903	0.76182		35.5418	22.3496
							31.5469	5.08646		36.2075	27.1905
							31.9047	-3.40005		36.8351	30.9848
							32.7245	17.8843		37.2352	28.5661
							32.9955	3.80289		37.8428	31.8122
							33.5868	10.3683		38.2903	30.689
							34.3288	26.6393		39.1015	39.5101
							34.4516	3.00627		39.469	36.2014
							34.9588	4.15227		40.6495	55.1128
							35.5455	10.4153		40.9633	50.3346
							35.9599	5.57351		40.8096	32.7906
							36.4457	5.33948		41.2361	31.0844
							36.9858	8.59986		41.4662	24.0221
							37.3838	2.70719		42.3257	34.159
							37.9353	6.70274		42.5185	26.0724
							38.2865	-2.21194		43.0606	27.5286
							38.7271	-5.36028		43.8136	34.7648
							39.293	-0.43174		43.9509	25.1616
							40.0494	16.7707		44.2484	19.9343
							40.3687	5.80248		45.106	30.0305
							40.7903	1.42554		45.1688	18.3826
							41.2191	-2.47831		45.9791	27.1743
							41.701	-2.96676		46.5275	28.8018
							42.248	0.73916		46.8941	25.4753
							42.7445	1.1906		47.3725	25.206
							43.1486	-4.3107		47.3979	12.5471
							43.555	-9.66157		48.0664	17.4682
							44.2151	1.33332		48.9377	27.9179
							44.5239	-10.3054		49.7126	35.7432
							45.2252	3.34443		50.1701	34.8822
							45.8459	11.7994		50.7121	36.3562
							46.3203	10.8283		50.8977	28.0766
							46.7288	5.61188		50.8695	13.9521
							47.1587	1.77282		51.3306	13.2079
							47.6159	-0.30508		51.9254	16.0998
							48.1841	4.76829		52.1901	9.99091
							48.5729	-1.71505		52.9859	18.3757
							49.2483	10.2689		53.236	11.8534
							49.6725	6.06133		53.4979	5.65864
							49.9727	-6.13478		54.6211	23.0074
							50.7122	9.97681		55.2678	27.3134
							51.1805	8.61678		55.9026	31.3149
							51.6728	8.79809		56.4901	34.0054
							51.9156	-7.09526		56.9958	34.4954
							52.4235	-5.90298		56.4929	7.38601
							52.831	-11.1863		57.486	21.1761
							53.7465	16.2729		58.1391	25.6632
							54.1091	8.09934		58.7011	27.6848
							54.2117	-16.8323		59.1777	27.3616
							54.9827	1.31393		60.0799	38.6471
							55.5992	9.50169		60.4246	34.7168
							55.9153	-1.67304		61.074	39.1183
							56.4345	0.24853		61.0049	23.8714
							57.0152	6.13004		60.6402	0.57151
							57.4236	0.90357		61.6061	13.6034
							57.9353	2.3363		63.3987	49.216
							58.4285	2.5792		63.1122	28.0641
							58.962	5.42159		63.707	30.9573
							59.1754	-12.3654		64.3809	36.0225
							59.6508	-13.2734		64.5719	27.8798
							60.3422	-0.2566		65.325	35.1161
							60.8463	0.68777		65.5669	28.3829
							61.2717	-3.43765		65.7615	20.3353
							61.6687	-9.39341		65.7779	7.4535
							62.3787	4.82214		67.2477	34.2381
							62.6138	-11.5672		66.9912	13.8879
							63.1521	-8.41787		67.8134	23.0023
							63.8786	6.86031		67.8525	10.7167
							64.2788	1.10696		69.0612	30.4024
							64.6044	-9.4464		69.1703	20.0247
							65.3883	9.52957		69.3832	12.486
							65.7714	2.67689		69.7315	8.65891
							66.5193	19.3358		71.1139	33.075
							66.7811	4.66557		71.4468	28.8335
							67.3367	8.93172		71.9643	29.6242
							67.7219	2.20903		71.8306	12.6081
							67.9892	-12.1048		72.6882	22.7106
							68.6931	1.72144		73.4159	29.2307
							69.2141	3.75652		73.6832	23.1981
							69.7484	6.64557		73.6951	10.164
							70.2215	5.59886		74.4545	17.5738
							70.3587	-17.1003		74.8356	14.633
							71.0954	-1.16618		75.4486	18.0218
							71.6769	4.77041		76.0106	20.04
							72.1184	1.67701		77.0138	34.091
							72.6696	5.66188		77.6814	38.9755
							73.0551	-1.03444		77.565	22.4603
							73.6431	5.31509		78.0161	21.4159
							74.05	0.000962372		79.2348	41.3635
							74.5542	0.95103		79.3194	30.3304
							74.8617	-10.77		79.6959	27.2845
							75.4861	-2.07045		80.0788	24.3917
							75.8828	-8.0458		80.9001	33.4672
							76.3025	-12.5372		81.2075	28.5246
							77.0887	6.58881		81.0119	9.84158
							77.6826	13.3203		82.2189	29.4549
							78.0331	4.37377		82.5526	25.2303
							78.6408	11.9931		83.1011	26.8552
							78.9843	2.59568		83.353	20.3979
							79.4365	0.1955		85.1729	56.7734
							79.8559	-4.31886		84.7382	31.5431
							80.5697	10.148		84.438	9.99454
							80.7318	-10.9452		85.3239	20.8423
							81.5533	10.4504		85.674	17.0701
							81.9419	3.96046		86.3825	23.0764
							82.3629	-0.45137		86.7263	19.1209
							82.8464	-0.83112		87.181	18.2083
							83.2605	-5.68167		88.0733	29.2111
							84.1769	21.8344		88.207	19.5236
							84.4673	9.01141		88.8764	24.4725
							84.7214	-6.15468		88.6526	4.99639
							85.0739	-14.9743		89.6522	18.971
							85.5708	-14.4907		90.4225	26.6679
							86.1249	-10.325		90.8181	24.1194
							86.8369	4.02076		91.1392	19.5436
							87.3619	6.31884		91.5803	18.2455
							87.514	-15.4179		91.8413	12.0443
							88.0443	-12.7832		92.206	8.6449
							88.673	-3.80566		93.4029	28.0081
							89.3711	9.64683		93.9377	29.253
							89.9052	12.5254		93.724	10.0856
							90.1304	-4.49911		94.5925	20.4517
							90.6628	-1.72713		94.9108	15.8042
							91.0461	-8.56173		95.422	16.4265
							91.896	14.6675		96.0914	21.3632
							92.1235	-2.2071		96.6898	24.3531
							92.4341	-13.7302		97.6048	36.0146
							93.184	3.06051		97.8321	28.8837
							93.6852	3.81658		98.3578	29.8966
							94.376	16.801		98.6925	25.6926
							94.6796	4.82223		98.929	18.7946
							94.9232	-11.0123		99.4701	20.2407
							95.693	7.05485		100.087	23.739
							96.1145	2.68438		100.194	13.3235
							96.7261	10.558		99.8703	-8.8749
							96.9552	-6.21721		101.336	17.8128
							97.7592	14.0568		102.008	22.8042
							98.1679	8.85627		102.168	13.8463
							98.436	-5.40301		103.248	30.0068
							99.1387	8.34569		102.685	1.27578
							99.238	-16.793		103.623	13.5458
							99.9237	-4.14356		104.513	24.5186
							100.725	15.935		105.375	34.7325
							100.967	0.0177		104.869	7.53842
							101.284	-11.0791		105.862	21.3258
							101.984	2.50962		106.661	29.8041
							102.55	7.43199		106.579	14.2116
							102.864	-3.85126		107.697	31.3996
							103.492	5.03525		107.275	6.54625
							104.02	7.53899		108.206	18.6157
							104.389	-0.18752		108.348	9.15286
							104.817	-4.15959		109.13	17.1835
							105.515	9.27382		110.209	33.3132
							105.813	-3.0507		109.997	14.1525
							106.214	-8.74701		110.403	11.9295
							106.739	-6.46356		111.3	23.0723
							107.186	-9.1907		112.149	32.9259
							107.81	-0.5184		112.322	24.3063
							108.375	4.36437		112.402	13.1397
							108.731	-4.22306		113.358	25.9103
							109.288	0.13732		113.77	23.8092
							109.862	5.57019		114.622	33.7365
							110.347	5.31402		114.93	28.7901
							110.921	10.7353		115.712	36.8073
							111.242	-0.08597		115.039	5.07413
							111.959	14.5708		115.715	10.1914
							112.543	20.669		116.298	12.7803
							112.849	8.83712		116.78	12.6035
							113.147	-3.46735		117.083	7.55772
							113.553	-8.83133		117.541	6.70326
							114.205	1.60361		118.148	9.9306
							114.537	-8.54982		118.724	12.3341
							115.157	-0.09745		119.369	16.5944
							115.45	-12.7699		119.572	8.79867
							116.215	5.02313		119.799	1.6638
							116.718	5.8549		120.268	1.09484
							116.948	-10.8239		121.156	12.0246
							117.631	1.67489		121.391	5.1042
							118.388	18.8948		122.065	10.1717
							118.576	-0.494		122.911	19.9201
							119.095	1.40331		123.171	13.6734
							119.446	-7.51714		123.836	18.5246
							120.105	3.37712		123.496	-4.13085
							120.506	-2.3165		124.799	18.1166
							121.016	-0.98595		125.213	16.1012
							121.367	-9.88827		125.166	1.45365
							122.067	3.68501		126.524	25.201
							122.243	-16.4911		126.659	15.5291
							122.919	-4.48487		126.285	-8.01428
							123.4	-5.04302		127.219	4.15526
							124.179	13.6458		127.524	-0.88071
							124.516	3.82955		127.701	-9.38098
							124.857	-5.71401		129.599	29.1269
							125.492	3.66744		129.823	21.885
							125.936	0.72668		130.525	27.7307
							126.564	9.67433		130.664	18.1894
							126.792	-7.17291		130.496	0.24141
							127.265	-8.21204		131.268	7.98832
							127.642	-15.4704		131.592	3.48036
							128.584	13.7006		132.183	6.29303
							128.935	4.80491		132.336	-2.88068
							129.38	1.89693		133.147	5.91872
							129.562	-17.8941		133.889	12.8463
							130.376	3.00626		134.612	19.26
							131.005	12.0513		134.873	13.0374
							131.386	5.05093		135.315	11.7631
							131.857	3.84167		136.174	21.8823
							131.915	-23.9524		136.541	18.563
							132.551	-14.4757		137.313	26.3069
							132.964	-19.3787		137.714	23.9319
							133.833	5.05003		137.693	9.99741
							134.352	6.94849		138.358	14.8279
							134.815	5.2913		138.618	8.5906
							135.231	0.58229		139.329	14.6381
							135.567	-9.34614		139.781	13.6334
							136.336	8.67058		140.88	30.3426
							136.505	-11.9275		140.408	4.09272
							137.08	-6.46143		140.887	3.82277
							137.718	3.1444		141.571	9.14876
							138.257	6.35791		141.894	4.63674
							138.485	-10.4825		142.451	6.50643
							139.118	-1.25594		143.286	15.9754
							139.554	-4.65334		143.331	3.84809
							140.057	-3.79357		144.284	16.5379
							140.676	4.53012		144.395	6.22127
							141.085	-0.65355		144.758	2.78463
							141.539	-2.92341		145.226	2.22866
							142.107	2.13691		145.522	-3.02899
							142.576	0.8404		146.728	16.5859
							142.976	-4.92182		146.486	-3.3604
							143.39	-9.77611		147.176	2.12461
							143.927	-6.67575		148.146	15.2759
							144.616	6.17398		148.485	11.1791
							144.969	-2.5846		149.459	24.442
							145.185	-20.2207		148.516	-14.6379
							146.017	1.87814		150.262	19.6928
							146.528	3.26619		150.106	2.08958
							146.784	-11.8215		150.627	2.97003
							147.716	16.728		151.64	17.2915
							148.13	11.8961		151.905	11.2037
							148.299	-8.79223		152.232	6.76544
							149.012	5.62641		152.855	10.4379
							149.082	-21.4031		153.761	21.8415
							149.892	-0.6987		153.822	10.1565
							150.415	1.43582		154.095	4.29158
							150.872	-0.66113		154.765	9.23538
							151.246	-8.09507		155.6	18.6931
							152.148	18.5503		155.434	0.82523
							152.193	-10.1225		156.051	4.31398
							152.842	0.15643		156.222	-4.35826
							153.366	2.41053		156.805	-1.77779
							153.713	-6.74768		157.329	-0.79061
							154.12	-12.0912		157.991	3.92494
							154.582	-13.8132		158.753	11.4104
							155.436	9.6429		159.431	16.5963
							155.54	-15.1331		159.841	14.4454
							156.413	9.57792		160.246	12.1519
							156.682	-4.6594		160.582	7.98265
							156.948	-19.0144		160.871	2.53613
							157.757	1.54856		161.775	13.8892
							158.195	-1.74107		162.588	22.7446
							158.485	-14.5695		162.536	7.98385
							159.345	9.3195		162.891	4.32687
							159.944	16.3292		163.07	-4.12453
							159.946	-15.0164		163.945	6.44185
							160.69	1.36362		164.856	17.9881
							160.907	-16.1803		164.755	1.85687
							161.332	-20.3325		165.354	4.89148
							162.08	-3.66794		166.032	10.0507
							162.342	-18.3396		166.797	17.627
							162.839	-17.8196		166.893	6.88574
							163.51	-6.12297		166.92	-5.72086
							164.306	13.6397		167.73	3.05962
							164.481	-6.63597		168.554	12.2409
							165.001	-4.60781		168.708	3.07543
							165.321	-15.5282		169.045	-1.07061
							165.754	-19.1974		169.764	5.23816
							166.577	2.30235		169.542	-14.163
							167.247	13.9805		170.859	8.46225
							167.517	-0.14964		172.009	26.5303
							167.882	-8.2199		171.873	9.478
							168.547	3.10868		172.257	6.60417
							169.011	1.50866		172.813	8.4332
							169.452	-1.60441		173.339	9.47672
							169.878	-5.69511		173.458	-0.63646
							170.192	-16.994		173.939	-0.84371
							170.994	3.16443		175.139	18.6237
							171.157	-17.8838		175.527	15.845
							171.613	-20.0023		175.555	3.28183
							172.269	-9.2722		175.897	-0.72172
							172.971	4.43285		176.687	7.51143
							173.705	20.1545		176.936	0.98447
							173.795	-5.58556		177.199	-5.18846
							174.201	-10.9542		178.155	7.57413
							175.032	11.1131		178.839	12.9103
							175.428	5.06937		179.638	21.3976
							175.664	-11.2315		179.538	5.31009
							175.962	-23.5687		180.632	21.8369
							176.885	4.38437		180.157	-4.47889
							177.512	13.2115		180.315	-13.4932
							177.796	-0.03308		181.123	-4.78643
							178.356	4.57012		181.625	-4.42055
							178.581	-12.5163		182.409	3.66353
							179.245	-1.1967		183.171	11.1461
							179.759	0.3661		183.551	8.18597
							180.174	-4.45003		184.082	9.3491
							180.678	-3.48674		184.298	1.88917
							181.026	-12.5802		184.693	-0.66414
							181.72	0.56355		185.523	8.65724
							182.398	12.7364		186.27	15.7304
							182.475	-13.7938		186.797	16.7661
							183.337	10.1635		187.32	17.7166
							183.546	-7.89167		188.009	23.2013
							184.189	2.05239		188.189	14.7406
							184.679	2.08904		188.363	6.1736
							185.297	10.3465		188.846	6.01602
							185.525	-6.51265		189.451	9.18771
							186.106	-0.55235		189.85	6.74529
							186.509	-6.1444		190.479	10.5619
							186.978	-7.43896		190.857	7.55614
							187.597	0.93061		191.822	20.5868
							187.864	-13.4442		191.968	11.2158
							188.521	-2.64284		192.724	18.5299
							188.892	-10.2392		193.199	18.1678
							189.44	-6.48598		193.648	17.0708
							190.085	3.57017		193.605	2.5403
							190.566	3.02289		193.863	-3.73793
							190.967	-2.67011		194.534	1.24964
							191.82	20.7415		195.434	12.4595
							191.922	-4.22792		196	14.5944
							192.478	0.07702		196.279	8.85577
							192.994	1.84747		196.829	10.5554
							193.28	-11.296		197.013	2.22661
							194.007	4.02271		198.048	17.1564
							194.455	1.33847		198.524	16.8205
							195.181	16.6168		198.921	14.3041
							195.356	-3.67479		199.184	8.17179
							195.861	-2.63587		199.376	0.07067
							196.318	-4.73971		199.967	2.87091
							196.577	-19.5984		200.464	3.08432
							197.324	-2.99374		201.605	20.91
							197.807	-3.34051		201.365	1.02308
							197.911	-28.2327		202.645	22.6308
							198.859	1.37241		202.94	17.3356
							199.383	3.57902		203.508	19.5094
							199.628	-12.1766		203.161	-3.33705
							200.335	1.89523		204.028	7.03849
							200.685	-7.12746		204.971	19.4331
							201.299	0.94698		204.95	5.49324
							201.863	5.70559		205.377	3.84276
							202.258	-0.38326		206.365	17.4613
							202.509	-15.6904		206.421	5.66023
							203.067	-11.2842		206.756	1.46919
							203.485	-15.871		207.398	5.6489
							204.193	-1.80995		208.15	12.8653
							204.768	3.71047		208.72	15.1012
							205.188	-0.71536		208.681	0.66497
							205.46	-14.742		208.982	-4.4577
							206.237	3.81652		209.643	0.23683
							206.537	-8.42421		210.371	6.79724
							207.125	-2.08499		210.773	4.44281
							207.74	6.02005		210.945	-4.20654
							208.061	-4.78613		212.099	13.9693
							208.679	3.45927		212.333	7.01593
							209.004	-7.12276		213.022	12.5054
							209.55	-3.44098		213.565	13.9917
							209.874	-14.1044		213.579	1.00361
							210.692	7.06719		214.423	10.7311
							210.975	-6.25296		215.088	15.5387
							211.31	-16.1646		215.612	16.4971
							212.121	4.53164		215.351	-3.98613
							212.359	-11.6736		216.027	1.16763
							213.035	0.35319		216.658	5.04203
							213.36	-10.2125		216.814	-4.03654
							214.009	0.09671		217.303	-4.02765
							214.369	-8.28518		217.784	-4.23405
							214.732	-16.4261		217.956	-12.881
							215.523	3.04586		218.633	-7.73322
							215.851	-7.37775		219.222	-4.98377
							216.681	14.5969		219.621	-7.43474
							216.985	2.66957		220.377	-0.1318
							217.564	8.42538		220.465	-11.0737
							217.933	0.66631		221.251	-2.92066
							218.481	4.44377		221.801	-1.2615
							218.823	-5.07514		222.364	0.76048
							219.268	-7.92098		222.408	-11.3672
							219.739	-9.11251		223.158	-4.23764
							220.226	-9.26626		223.641	-4.4053
							220.811	-3.10282		224.245	-1.2495
							221.499	9.73592		224.565	-5.84661
							221.771	-4.2971		225.533	7.2598
							222.443	7.50028		226.026	7.40054
							222.7	-7.47048		226.023	-6.05471
							223.457	9.78495		226.738	0.16555
							223.631	-10.5791		227.242	0.56349
							224.506	14.2772		228.127	11.4056
							224.6	-11.1985		228.855	17.9288
							225.409	9.4323		228.754	1.83927
							225.809	3.66908		228.803	-10.1848
							226.437	12.5843		229.6	-1.76737
							226.846	7.42716		230.506	9.6369
							227.366	9.36351		230.71	1.88075
							227.6	-7.06686		231.444	8.57946
							228.507	19.862		232.004	10.5344
							228.422	-17.1382		232.065	-1.13093
							229.186	0.56234		233.07	12.9806
							229.562	-6.79748		232.716	-10.0477
							230.217	3.8944		233.352	-6.01507
							231.026	24.525		234.045	-0.43397
							231.247	7.23665		234.585	0.96824
							231.693	4.43466		235.362	8.84907
							232.199	5.4925		235.443	-2.28832
							232.777	11.2258		236.27	6.96174
							233.204	7.15816		236.604	2.72329
							233.511	-4.59062		237.042	1.35199
							234.004	-4.34245		237.639	4.32292
							234.698	8.86704		237.764	-5.5963
							234.97	-5.15786		238.636	4.86688
							235.431	-6.95351		239.026	2.17894
							236.096	4.33862		239.99	15.1641
							236.533	0.95758		240.546	17.021
							237.045	2.3909		240.571	4.33363
							237.35	-9.47431		240.706	-5.30055
							237.607	-24.4303		241.335	-1.46774
							238.455	-1.31837		242.023	3.94629
							238.98	0.95243		242.011	-9.71894
							239.25	-13.1673		243.38	14.3641
							239.988	2.83385		243.528	5.03808
							240.563	8.36985		244.174	9.36916
							240.855	-4.32578		244.512	5.21953
							241.323	-5.7345		245.325	14.0882
							242.044	9.24182		245.882	15.9621
							242.366	-1.55563		246.177	10.6815
							243.101	14.2381		246.615	9.31227
							243.536	10.7494		246.446	-8.64749
							243.861	0.1864		247.316	1.75726
							244.401	3.42034		247.98	6.54829
							245.12	18.2097		248.495	7.29577
							245.536	13.503		249.431	19.5099
							245.87	3.46809		249.248	1.13261
							246.252	-3.40856		249.463	-6.30412
							246.618	-11.4092		250.147	-0.98005
							247.448	10.6056		250.537	-3.65877
							247.664	-7.02202		251.172	0.32701
							248.292	1.89735		251.499	-4.06477
							248.651	-6.49931		251.548	-16.103
							249.074	-10.7675		252.08	-14.9205
							249.902	11.0149		253.287	4.72558
							250.166	-3.47916		253.71	2.93474
							250.749	2.55593		254.011	-2.17743
							251.329	8.37963		254.304	-7.51248
							251.699	0.70244		255.175	2.91401
							252.165	-0.8319		255.604	1.29988
							252.772	6.7585		256.311	7.25496
							253.207	3.26499		256.624	2.45402
							253.826	11.6113		257.004	-0.50677
							254.309	11.2322		257.38	-3.57727
							254.566	-3.73977		257.894	-2.87624
							255.209	6.10974		258.349	-3.78915
							255.541	-4.00212		259.318	9.33243
							255.924	-10.8612		259.394	-1.94369
							256.579	-0.19448		260.076	3.33855
							257.024	-3.05882		260.748	8.34736
							257.435	-8.11165		261.267	9.19079
							258.656	39.0688		262.103	18.6833
							258.719	11.5801		262.684	21.1966
							259.07	2.6984		262.256	-3.83493
							259.57	3.32725		262.904	0.50214
							260.088	5.18858		263.573	5.45002
							260.485	-0.73385		264.478	16.8344
							261.154	10.8168		264.892	14.7777
							261.404	-4.61456		265.187	9.50653
							262.332	23.6899		265.179	-4.05174
							262.573	7.65118		265.998	4.9759
							263.025	5.24009		266.546	6.59716
							263.409	-1.55788		267.014	6.02854
							264.045	7.92086		267.329	1.3028
							264.393	-1.19791		267.936	4.5279
							264.88	-1.34563		268.768	13.9157
							265.419	1.85147		269.321	15.6803
							265.81	-4.50293		269.051	-5.06137
							266.092	-17.8409		270.006	7.68177
							266.923	4.17685		270.387	4.7548
							267.423	4.87496		270.847	3.97639
							267.772	-4.18064		271.116	-2.0146
							268.267	-3.84434		271.455	-6.11862
							268.802	-0.9196		272.121	-1.24642
							269.47	10.6347		272.741	2.31893
							269.948	9.89194		273.692	14.9752
							270.297	0.81425		274.327	18.9704
							270.656	-7.56373		274.848	19.8552
							271.042	-14.195		275.331	19.7118
							271.49	-16.8642		275.165	1.83808
							272.385	9.26841		275.857	7.37593
							272.634	-6.20902		276.828	20.5632
							273.317	6.21578		277.008	12.1253
							273.783	4.71102		277.2	4.03702
							274.33	8.42326		277.274	-7.296
							274.704	1.03323		278.397	10.0343
							275.28	6.58547		278.284	-6.37627
							275.67	0.17094		279.076	1.90198
							276.2	2.79354		279.094	-10.9759
							276.614	-2.05197		280.09	2.91141
							277.136	0.07966		280.941	12.8048
							277.399	-14.4974		281.251	7.92524
							278.267	9.88409		281.425	-0.65323
							278.58	-1.50714		281.813	-3.40675
							279.28	12.0837		282.881	12.4108
							279.625	2.80498		283.259	9.41334
							279.994	-4.94909		283.158	-6.70295
							280.417	-9.25159		284.492	16.408
							281.172	7.88294		284.49	2.99957
							281.584	2.87688		285.495	17.1199
							281.983	-2.93641		285.249	-2.95671
							282.46	-3.77248		285.504	-9.35501
							283.019	0.74547		286.906	15.6176
							283.663	10.6838		287.002	4.88306
							283.976	-0.65628		287.749	11.9573
							284.718	15.6082		288.671	23.7863
							285.206	15.5211		288.444	4.23539
							285.313	-9.10433		288.638	-3.79922
							285.725	-14.094		288.644	-16.9883
							286.246	-12.0539		289.969	5.88246
							286.93	0.50764		290.611	10.0747
							287.71	19.1994		291.011	7.62572
							288.093	12.3891		291.87	17.7574
							288.481	5.80654		291.705	-0.0972
							288.913	2.10237		292.385	5.12744
							289.42	3.24504		292.953	7.32314
							289.903	2.87298		293.955	21.3294
							290.481	8.60295		294.137	12.9811
							290.654	-11.7954		293.96	-5.21905
							291.225	-6.57901		295.086	12.202
							291.756	-3.85248		294.996	-3.61306
							292.427	7.80164		295.752	3.69992
							292.656	-8.94434		296.212	2.9273
							293.394	7.06477		296.304	-7.91348
							293.668	-6.82929		297.238	4.25149
							294.314	3.3117		298.176	16.5332
							294.675	-4.95266		298.227	4.57147
							294.944	-19.1832		298.402	-3.98186
							295.715	-1.05163		299.645	16.6393
							296.371	9.72956		299.942	11.399
							296.785	4.8495		300.598	15.9574
							297.346	9.47213		300.715	5.8329
							297.628	-3.93126		301.038	1.28911
							298.207	1.85814		300.813	-18.1776
							298.665	-0.15971		301.807	-4.37945
							299.298	9.11656		302.85	10.7448
							299.615	-2.00641		302.803	-3.86397
							300.176	2.60235		303.468	0.94825
							300.831	13.2748		304.056	3.68245
							301.313	12.7853		304.589	4.91011
							301.506	-6.29023		305.414	14.0971
							302.427	21.5267		305.44	1.44391
							302.789	13.2982		306.018	3.89811
							303.198	8.11146		306.574	5.721
							303.591	1.92001		306.967	3.12959
							304.113	4.06348		307.347	0.1546
							304.649	7.06115		308.035	5.59081
							305.421	25.2539		308.333	0.41056
							305.555	2.37478		308.845	1.03231
							306.05	2.70463		309.478	4.99389
							306.52	1.44331		309.463	-8.75171
							306.923	-4.11156		310.542	7.36209
							307.513	2.41418		311.197	11.9144
							308.138	11.1225		312.104	23.3332
							308.537	5.32114		312.268	14.4894
							309.249	19.6375		312.333	2.91397
							309.357	-4.95152		312.172	-14.8288
							309.97	3.04586		313.252	1.33712
							310.286	-8.11377		313.623	-1.90354
							310.955	3.43515		313.939	-6.60693
							311.592	12.9252		314.583	-2.35986
							311.968	5.6637		314.891	-7.27071
							312.635	17.1089		315.453	-5.26073
							312.991	8.47659		316.08	-1.49806
							313.311	-2.40809		317.095	12.8757
							313.858	1.31029		317.292	4.94103
							314.334	0.42094		317.915	8.60235
							315.045	14.7447		318.15	1.65944
							315.309	0.19095		318.956	10.3383
							315.815	1.27332		320.031	26.3697
							316.191	-6.05917		319.807	6.90898
							316.864	5.82188		319.941	-2.79098
							317.507	15.6865		320.62	2.41951
							317.797	2.82718		320.896	-3.39428
							318.326	5.41826		321.623	3.14133
							318.757	1.62744		322.022	0.66052
							319.366	9.34655		322.654	4.59573
							319.763	3.38921		322.968	-0.14729
							320.22	1.27908		323.953	13.3857
							320.731	2.69931		324.576	17.0489
							321.349	11.0018		324.748	8.43064
							321.553	-7.41229		324.827	-2.74459
							322.007	-9.67882		325.399	-0.50131
							322.648	0.09551		326.04	3.66916
							323.073	-4.0752		326.301	-2.53179
							323.599	-1.71838		327.062	4.91578
							324.408	18.9076		327.601	6.27817
							324.759	9.96297		327.949	2.44155
							325.034	-3.8552		328.093	-6.95111
							325.492	-5.8545		329.005	4.60991
							326.233	10.3453		329.202	-3.35635
							326.758	12.6218		329.608	-5.625
							327.091	2.5778		330.348	1.26837
							327.452	-5.71099		330.786	-0.11808
							327.988	-2.68405		331.816	14.6774
							328.348	-11.0066		332.071	8.28865
							329.154	9.40533		333.096	22.9305
							329.181	-20.4356		333.051	8.37699
							329.782	-13.2625		333.084	-4.07447
							330.421	-3.6131		333.52	-5.51565
							331.209	15.6227		334.191	-0.52933
							331.538	5.34432		334.806	2.94029
							331.91	-2.23196		335.553	9.98545
							332.397	-2.37877		335.885	5.72824
							332.943	1.26877		336.48	8.61226
							333.582	10.8972		336.814	4.39224
							333.502	-25.8123		336.663	-13.064
							334.548	10.058		337.463	-4.55885
							334.977	6.2055		338.142	0.63182
							335.303	-4.36821		338.831	6.11842
							336.003	9.24109		338.93	-4.50568
							336.516	10.7482		339.448	-3.72011
							336.673	-10.6624		340.273	5.49256
							337.157	-11.0329		340.768	5.66349
							338.035	14.0212		340.801	-6.77915
							338.236	-4.53729		341.427	-3.0524
							338.777	-1.25897		342.563	14.6536
							339.287	0.07399		342.216	-8.17622
							339.911	8.77667		342.316	-18.7688
							340.46	12.624		343.483	-0.25135
							340.715	-2.48012		343.731	-6.81503
							341.504	16.8365		344.425	-1.19966
							341.648	-5.45543		344.873	-2.30933
							342.489	17.2213		345.313	-3.6328
							342.652	-3.82672		345.796	-3.78915
							343.208	0.46215		345.86	-15.4
							343.813	7.94581		346.63	-7.7134
							344.289	7.07757		347.581	4.95334
							344.724	3.58957		348.109	6.01396
							345.287	8.33087		348.511	3.64405
							345.578	-4.47881		349.028	4.43136
							346.17	2.12826		348.779	-15.7131
							346.644	1.17484		349.54	-8.2569
							347.183	4.31801		349.988	-9.39926
							347.544	-3.90268		350.647	-4.72304
							348.027	-4.33851		351.023	-7.81667
							348.698	7.37971		351.892	2.5972
							349.245	11.0492		351.914	-10.1555
							349.51	-3.3628		352.853	2.13718
							349.936	-7.45311		353.626	9.91659
							350.595	3.43897		354.095	9.40214
							351.037	0.37918		353.967	-7.44174
							351.518	-0.15812		354.539	-5.17922
							351.96	-3.18827		355.456	6.52198
							352.56	3.97404		355.999	8.04057
							353.052	4.11893		355.664	-14.4666
							353.48	0.12459		356.482	-5.46305
							354.021	3.47535		356.629	-14.8114
							354.65	12.4582		357.04	-16.9174
							354.757	-12.1527		357.828	-8.75589
							355.537	6.55335		358.319	-8.6779
							356.146	14.2627		359.064	-1.66332
							356.411	-0.18873		359.748	3.69155
							356.786	-7.54077		359.621	-13.1431
							357.505	7.25821		359.866	-19.7856
							357.691	-12.3357		360.922	-4.28513
							358.163	-13.4529		361.475	-2.53492
							358.844	-1.07128		361.834	-6.07129
							359.479	8.29357		361.922	-17.0002
							359.928	5.72947		362.603	-11.747
							360.47	9.10232		363.2	-8.79306
							360.992	11.1816		363.848	-4.40337
							361.304	-0.21805		364.463	-0.96126
							361.629	-10.84		365.172	5.05693
							362.304	1.10999		364.958	-14.1284
							362.878	6.58874		365.087	-23.9574
							363.343	5.01465		365.654	-21.8143
							363.838	5.35046		366.119	-22.4719
							364.119	-8.05317		366.98	-12.281
							364.94	13.3436		367.584	-9.12828
							365.325	6.56215		367.613	-21.687
							365.7	-0.80112		368.379	-14.1017
							366.426	14.4374		368.769	-16.8063
							366.856	10.6468		369.127	-20.3677
							367.193	0.79638		370.084	-7.57428
							367.835	10.6729		369.988	-23.5366
							368.113	-2.94919		370.119	-33.2789
							368.636	-0.80349		370.78	-28.588
							368.977	-10.3615		371.308	-27.509
							369.65	1.48483		372.448	-9.70459
							370.134	1.13902		372.89	-10.9862
							370.76	9.9453		372.936	-23.0598
							371.087	-0.56658		372.853	-38.6789
							371.664	5.11622		373.765	-27.1169
							372.195	7.80481		374.528	-19.6296
							372.447	-7.52384		375.521	-5.84111
							373.027	-1.64471		375.273	-25.9554
							373.775	14.9817		375.547	-31.8124
							373.94	-5.87541		376.044	-31.5871
							374.345	-11.3197		376.56	-30.8437
							374.944	-4.29831		377.388	-21.5534
							375.505	0.31428		377.139	-41.7
							376.075	5.55432		377.656	-40.9171
							376.604	8.08182		378.085	-42.5492
							376.842	-8.12317		378.789	-36.6781
							377.5	2.77264		379.518	-30.0917
							378.008	3.94834		379.476	-44.5727
							378.327	-7.06292		380.052	-42.1941
							379.124	12.8231		380.435	-45.0871
							379.421	0.41185		381.478	-29.9336
							379.887	-1.09999		381.536	-41.678
							380.379	-0.91687		382.279	-34.7339
							380.97	5.61128		382.428	-44.0158
							381.221	-9.72658		382.609	-52.4251
							381.793	-4.43639		383.702	-35.9115
							382.334	-1.11323		383.626	-51.3248
							383.008	10.8111		383.931	-56.3295
							383.309	-1.34109		384.843	-44.7695
							383.692	-8.21808		385.157	-49.5289
							384.425	7.46694		385.584	-51.217
							384.937	8.92475		386.115	-50.0768
							385.16	-8.23531		386.221	-60.5052
							385.85	4.7392		386.535	-65.2849
							386.19	-4.8901		386.936	-67.6771
							386.857	6.55305		387.345	-69.8463
							387.373	8.27842		387.855	-69.2348
							387.729	-0.35708		388.247	-71.8819
							388.251	1.75239		388.642	-74.4475
							388.536	-11.4137		388.405	-94.266
							389.247	2.83294		389.143	-87.4344
							389.629	-4.05459		390.184	-72.3648
							390.01	-11.0196		390.084	-88.429
							390.876	13.2442		391.285	-68.9732
							391.295	8.68052		391.19	-84.9177
							391.621	-1.8296		391.877	-79.4742
							392.275	8.78779		392.425	-77.8713
							392.509	-7.65682		392.523	-88.5319
							393.174	3.66077		393.31	-80.3965
							393.339	-17.27		393.469	-89.3725
							393.987	-7.02544		394.111	-85.1989
							394.335	-16.1918		394.461	-88.9551
							395.006	-4.45789		394.627	-97.7862
							395.795	14.8372		394.984	-101.37
							395.816	-15.3476		395.777	-93.0593
							396.459	-5.44169		398.511	-31.7181
							396.947	-5.51573		400.565	11.0374
							397.533	0.70742		400.022	-17.1315
							397.836	-11.3154		400.666	-12.8766
							398.55	3.19625		401.727	2.76977
							399.159	10.8621		402.102	-0.33856
							399.377	-6.57991		402.695	2.5116
							400.203	15.1078		403.484	10.7367
							400.175	-18.2897		403.323	-7.01414
							400.819	-8.28771		403.665	-11.0228
							401.406	-2.00702		405.391	22.789
							402.018	5.87854		405.798	20.5658
							402.354	-4.01308		406.003	12.8093
							402.833	-4.65435		405.836	-5.0815
							403.427	2.07571		406.809	8.14257
							403.862	-1.40647		407.202	5.53485
							404.456	5.31311		408.36	23.8086
							404.823	-2.54951		408.371	10.7803
							405.55	12.7333		408.402	-1.72602
							405.654	-12.0736		409.109	4.24978
							406.183	-9.52528		409.167	-7.53605
							407.17	22.555		409.901	-0.808
							407.348	2.46023		410.084	-9.15929
							407.65	-9.62472		410.69	-5.9416
							408.092	-12.6432		411.243	-4.18142
							408.831	3.43563		412.123	6.5201
							409.221	-3.0032		412.275	-2.6824
							409.595	-10.4373		412.653	-5.71864
							410.006	-15.4398		413.653	8.27362
							410.929	12.4837		414.298	12.5519
							411.506	18.0979		414.267	-1.63287
							411.576	-8.91807		415.746	25.4073
							411.903	-19.3956		415.651	9.45152
							412.627	-4.24784		415.527	-7.27263
							413.251	4.40346		416.378	2.64145
							413.743	4.62891		417.238	12.8038
							414.149	-0.79049		417.758	13.6416
							414.569	-5.25483		417.729	-0.50095
							415.009	-8.42935		417.791	-12.1484
							415.581	-3.11039		418.367	-9.74081
							416.019	-6.4275		419.537	8.85268
							416.492	-7.47699		419.757	1.52575
							417.208	7.12939		420.076	-3.0893
							417.435	-9.76521		420.577	-2.76057
							418.054	-1.44847		421.262	2.62247
							418.569	0.22216		421.61	-1.21482
							418.848	-13.3072		422.611	12.7762
							419.647	6.64244		423.423	21.6062
							419.983	-3.27736		423.252	3.58241
							420.469	-3.51067		423.164	-12.1713
							421.143	8.44114		424.143	1.26263
							421.57	4.41683		424.242	-9.41469
							421.777	-13.8002		424.405	-18.2765
							422.671	12.2673		425.205	-9.79001
							422.917	-3.42		425.66	-10.6913
							423.462	0.16338		426.484	-1.51194
							424.035	5.54087		427.443	11.3118
							424.561	7.93692		427.451	-1.79231
							425.037	7.08363		427.608	-10.8827
							425.448	2.04061		428.215	-7.62199
							426.251	22.1971		429.151	4.59607
							426.562	10.7542		429.468	-0.07229
							426.964	5.10737		430.375	11.3575
							427.504	8.32539		430.28	-4.61506
							427.991	8.23233		431.096	4.35789
							428.454	6.49669		431.395	-0.8396
							428.807	-2.25892		431.732	-4.95644
							429.206	-8.08631		432.76	9.77188
							429.944	7.89904		433.194	8.28011
							430.185	-8.0724		433.028	-9.58838
							430.9	6.45124		433.799	-1.88424
							431.545	16.4995		434.224	-3.614
							431.572	-13.3163		434.613	-6.338
							432.358	5.78824		435.461	3.48631
							432.777	1.28591		436.288	12.7368
							433.373	8.15479		435.944	-10.0154
							433.933	12.6979		436.809	0.27417
							434.318	5.9489		437.345	1.5536
							434.634	-5.19574		438.166	10.6549
							435.301	6.25627		438.663	10.8666
							435.749	3.53169		439.156	11.0167
							436.284	6.51851		439.076	-4.52383
							436.789	7.47642		439.126	-16.4917
							437.026	-8.74465		440.015	-5.56601
							437.727	4.88828		440.948	6.59613
							438.143	0.1247		440.966	-6.25855
							438.509	-7.77803		442.132	12.2548
							439.117	-0.12707		442.224	1.40541
							439.623	0.91546		442.411	-6.81452
							439.992	-6.83051		443.197	1.31218
							440.574	-0.84913		443.189	-12.2544
							441.294	14.0102		444.08	-1.27171
							441.516	-3.2184		444.788	4.73327
							441.878	-11.4366		445.297	5.29676
							442.6	3.55108		445.602	0.25704
							443.231	12.6952		446.682	16.4036
							443.817	18.8851		447.014	12.1664
							444.15	8.8341		447.248	5.20433
							444.424	-5.07181		446.958	-16.0745
							444.995	0.21307		447.954	-2.21348
							445.319	-10.4568		448.22	-8.26288
							445.905	-4.2467		448.845	-4.5593
							446.522	3.99561		449.801	8.20989
							447.079	8.36562		450.547	15.2361
							447.409	-1.90985		450.873	10.7859
							448.074	9.4286		451.03	1.75383
							448.292	-8.0865		451.264	-5.1806
							448.823	-5.37967		451.715	-6.23241
							449.478	5.27187		452.481	1.37869
							449.972	5.55249		453.407	13.3184
							450.426	3.31214		453.557	4.06248
							450.645	-14.1604		453.783	-3.11527
							451.58	14.5775		454.417	0.86103
							451.846	0.15553		454.655	-5.97988
							452.071	-16.8821		455.009	-9.65709
							452.657	-10.6103		456.035	5.02884
							453.304	-0.47326		456.651	8.49522
							454.022	14.249		457.345	14.1472
							454.293	0.20811		457.562	6.69985
							454.779	-0.000556216		457.747	-1.5808
							455.219	-3.21917		458.739	12.1641
							455.622	-8.78298		459.004	6.06818
							456.23	-1.14777		459.595	8.8706
							456.805	4.39145		459.445	-8.57911
							457.135	-5.88783		460.252	0.12933
							457.976	16.8007		461.428	18.9032
							458.432	14.6329		461.507	7.71459
							458.608	-5.59997		461.92	5.6665
							459.317	8.56329		462.379	4.84125
							459.589	-5.44482		463.042	9.59128
							460.04	-7.91469		464.142	26.3105
							460.575	-4.9297		463.655	-0.31183
							461.231	5.77552		464.602	12.2116
							461.721	5.85309		464.975	9.04727
							461.991	-8.32801		465.113	-0.53788
							462.608	-0.11752		465.46	-4.40423
							463.119	1.29407		465.93	-4.8951
							463.654	4.25499		466.817	5.98364
							464.12	2.75173		466.487	-16.3896
							464.684	7.57224		467.454	-3.28647
							465.093	2.36175		468.39	8.93211
							465.415	-8.40971		468.509	-1.18134
							465.856	-11.5054		468.901	-3.82382
							466.644	7.69239		469.496	-0.90829
							467.228	13.8081		469.921	-2.6329
							467.858	22.8589		470.217	-7.9046
							468.122	8.38345		470.985	-0.26433
							468.532	3.25958		471.68	5.36493
							469.034	4.0453		472.348	10.2738
							469.487	1.71449		472.418	-1.13759
							469.906	-2.83647		473.272	8.85027
							470.536	6.22212		473.583	3.97245
							470.775	-9.9161		473.156	-21.0195
							471.58	10.4335		474.683	7.3462
							471.724	-11.7906		474.84	-1.72773
							472.458	3.97652		474.992	-10.8942
							472.835	-3.28217		476.199	8.71939
							473.493	7.57088		476.363	-0.14593
							474.102	15.2735		476.491	-9.99761
							474.41	3.5769		477.141	-5.56606
							474.987	9.2208		477.762	-1.96625
							475.459	8.0954		478.056	-7.25892
							475.783	-2.53776		479.266	12.4317
							476.446	8.67628		479.312	0.36067
							476.951	9.67977		480.092	8.31309
							477.41	7.67936		479.898	-10.3451
							477.911	8.44053		481.231	12.7127
							478.269	0.01317		481.776	14.2713
							478.778	1.26999		481.562	-4.91184
							479.472	14.4531		482.05	-4.92913
							479.602	-8.72708		482.628	-2.47951
							480.038	-12.1536		483.19	-0.4844
							481.013	19.1732		483.848	4.16551
							481.108	-6.29629		484.677	13.4516
							481.826	8.48077		485.31	17.399
							481.982	-13.0399		485.231	1.91189
							482.56	-7.33624		485.433	-5.91219
							483.091	-4.59904		486.344	5.60943
							483.631	-1.35715		486.389	-6.48716
							484.034	-6.92747		487.145	0.80456
							484.63	-0.04184		487.835	6.30773
							485.019	-6.48931		487.634	-12.522
							485.797	12.1101		489.04	12.5439
							486.272	11.1586		489.107	1.01622
							486.761	11.1431		490.005	12.2199
							487.37	18.8401		490.315	7.33988
							487.675	6.96515		490.379	-4.26258
							488.239	11.8018		490.956	-1.8547
							488.785	15.4071		491.334	-4.85819
							489.076	2.62628		492.111	3.02212
							489.657	8.51856		492.138	-9.57952
							490.267	16.321		492.751	-6.19655
							490.466	-2.37938		493.602	3.71906
							490.962	-1.99166		493.582	-10.1703
							491.518	2.31084		494.336	-2.9229
							492.156	11.9085		494.669	-7.17332
							492.332	-8.30225		495.664	6.67012
							492.804	-9.40795		495.523	-10.5418
							493.259	-11.6401		496.203	-5.30855
							493.822	-6.84535		496.447	-11.9847
							494.637	14.0907		497.099	-7.52358
							495.121	13.7624		497.641	-6.03502
							495.406	0.59457		497.986	-9.98325
							495.683	-13.0733		499.556	19.575
							496.498	7.86662		499.704	10.2805
							496.885	1.31372		500.168	9.59148
							497.363	0.58215		500.254	-1.39473
							498.158	20.2805		500.558	-6.43914
							498.272	-3.89452		501.224	-1.6053
							498.732	-5.83995		502.418	17.6835
							499.403	5.8688		502.418	4.33859
							499.892	5.84642		503.086	9.21915
							500.208	-5.29179		503.685	12.2464
							500.86	5.14765		503.78	1.49175
							501.783	33.1365		503.981	-6.35491
							501.802	2.83415		504.587	-3.12552
							502.079	-10.8718		504.956	-6.42197
							502.89	9.8447		505.551	-3.48176
							503.3	4.76411		506.1	-1.83657
							503.893	11.4195		506.813	4.28986
							504.585	24.5106		506.632	-14.0085
							504.682	-0.78052		507.137	-13.5345
							505.21	1.69633		508.306	5.04525
							505.541	-8.53091		507.371	-33.8372
							506.405	15.6532		509.072	-0.72411
							506.836	11.8352		510.04	12.3631
							507.233	5.91716		510.289	5.83873
							507.828	12.7533		510.731	4.56395
							508.248	8.25742		510.731	-8.79255
							508.563	-2.96585		512.011	12.8367
							508.996	-6.60991		512.075	1.25416
							509.495	-5.98875		512.031	-13.3213
							510.117	2.57962		513.164	4.29331
							510.731	10.5677		513.72	6.12445
							511.22	10.5448		514.512	14.4327
							511.363	-11.7284		514.405	-1.82392
							511.924	-7.14966		515.024	1.72343
							512.454	-4.50517		515.81	9.87772
							512.942	-4.62123		516.262	8.84378
							513.584	5.22472		516.749	8.83609
							514.071	5.08797		517.01	2.59805
							514.631	9.63927		517.836	11.8194
							514.972	0.1052		518.331	12.0011
							515.719	16.6904		518.123	-7.02365
							515.859	-5.83763		519.111	6.62309
							516.741	19.4888		519.723	10.0073
							517.045	7.54987		519.852	0.18913
							517.36	-3.73158		520.575	6.59187
							517.72	-12.066		520.63	-5.2736
							518.311	-5.4695		520.907	-11.0311
							518.809	-4.90909		521.756	-1.20695
							519.645	17.4189		522.284	-0.09412
							520.21	22.3038		522.775	-0.0429
							520.08	-17.639		522.833	-11.8207
							520.937	6.0435		523.919	4.52533
							521.395	4.04712		523.858	-10.5094
							521.997	11.3222		524.951	6.01453
							522.424	7.31079		524.978	-6.5842
							522.867	4.29196		525.239	-12.808
							523.716	27.4386		526.217	0.56674
							523.787	0.47912		526.874	5.14811
							524.429	10.3753		527.135	-1.06702
							524.827	4.44403		527.305	-9.74957
							525.392	9.31715		528.262	3.06416
							525.667	-4.4591		528.681	1.13773
							526.294	4.39346		529.256	3.52257
							526.903	12.1252		529.7	2.30488
							527.196	-0.549		530.129	0.65898
							527.613	-5.22514		530.78	5.11873
							528.203	1.28893		531.291	5.74057
							528.639	-2.14589		531.049	-14.2284
							529.499	21.7192		532.239	4.93232
							529.556	-6.11297		532.44	-2.93467
							530.268	8.21054		532.835	-5.45775
							530.578	-3.36402		533.664	3.81644
							530.983	-8.75668		533.576	-11.9199
							531.761	9.80016		534.326	-4.76794
							532.026	-4.65828		534.85	-3.82211
							532.816	14.7417		535.784	8.35854
							533.154	4.99283		536.179	5.80182
							533.684	7.60035		537.063	16.6187
							534.133	5.04313		536.75	-5.28654
							534.796	16.2103		537.206	-6.15911
							535.196	10.4528		537.923	0.06474
							535.716	12.4349		538.838	11.7135
							536.122	7.02548		539.124	6.1736
							536.3	-13.0299		539.168	-5.95972
							537.012	1.30949		538.944	-25.4098
							537.699	14.0799		540.462	2.71971
							538.185	13.8599		540.544	-8.40282
							538.717	16.592		541.559	5.97865
							538.951	0.16399		541.545	-7.7341
							539.663	14.4911		542.469	4.13766
							540.121	12.4997		543.411	16.5496
							540.52	6.6482		543.858	15.4174
							540.892	-0.87724		543.937	4.22565
							541.596	12.9052		544.749	13.0503
							542.093	13.4527		545.023	7.18149
							542.517	9.24273		545.43	4.97368
							542.857	-0.39356		545.948	5.79618
							543.183	-10.9307		545.977	-6.79402
							543.911	4.44649		547.06	9.47055
							544.244	-5.61512		547.2	-0.04734
							544.707	-7.31348		547.758	1.85397
							545.527	13.9533		547.986	-5.26911
							545.886	5.60313		548.611	-1.53832
							546.292	0.1855		549.033	-3.35891
							546.896	7.58815		548.862	-21.3533
							547.32	3.37531		550.189	1.55121
							547.826	4.49013		550.803	4.95501
							548.148	-6.34114		551.012	-2.67036
							548.772	2.34708		552.264	18.1694
							549.37	9.39351		552.379	7.98884
							550.118	26.0144		552.956	10.3864
							550.238	2.24297		553.677	16.7642
							550.611	-5.22725		553.369	-5.00804
							551.092	-5.80378		553.424	-16.8322
							551.715	2.80415		554.166	-9.93951
							552.001	-10.2821		555.287	7.3409
							552.972	20.7263		555.453	-1.44616
							553.356	13.9663		556.356	9.85201
							553.775	9.43072		556.662	4.88516
							554.278	10.3001		556.586	-10.5614
							554.528	-5.11074		557.818	9.76518
							555.409	20.143		557.894	-1.5022
							555.713	8.19994		558.067	-10.1179
							556.077	0.13255		558.775	-4.11616
							556.731	10.6992		559.806	10.7058
							557.222	10.8613		560.3	10.8582
							557.509	-2.20438		560.368	-0.64039
							558.138	6.80607		560.839	-1.12738
							558.656	8.64519		561.39	0.57988
							559.216	13.2179		562.413	15.1802
							559.793	18.8221		562.757	11.2262
							560.25	16.7471		562.699	-3.70967
							560.346	-8.58738		563.331	0.22535
							560.98	0.70711		563.512	-8.18019
							561.3	-10.147		563.913	-10.5785
							562.013	4.21832		563.99	-21.7911
							562.805	23.7733		564.583	-18.9559
							562.947	1.33362		565.965	5.48265
							563.52	6.74197		566.129	-3.39979
							564.186	18.1303		566.853	3.03084
							564.545	9.72198		567.426	5.35195
							564.761	-7.85147		567.693	-0.7238
							565.439	4.29922		568.011	-5.36599
							566.001	8.96444		568.607	-2.45644
							566.437	5.52031		568.571	-16.7624
							567.217	24.2976		569.353	-8.72831
							567.238	-5.88115		569.949	-5.79979
							567.762	-3.65491		571.121	12.8651
							568.414	6.7891		571.717	15.796
							568.828	1.9714		571.663	0.95884
							569.148	-8.93283		571.801	-8.61246
							569.835	3.77517		572.458	-3.98221
							570.375	7.06181		573.274	4.95073
							570.996	15.5644		573.49	-2.51043
							571.409	10.6318		573.91	-4.37483
							571.579	-9.98671		574.648	2.46154
							572.288	4.1965		575.261	5.87333
							572.731	1.23272		575.835	8.20887
							573.16	-2.70042		575.915	-2.96355
							573.603	-5.66686		576.662	4.10486
							574.562	24.6167		577.019	0.47617
							574.686	1.06376		577.309	-4.93576
							574.947	-13.6665		577.908	-1.91328
							575.711	4.07742		578.837	10.1241
							576.302	10.6327		579.153	5.43071
							576.681	3.50594		579.813	10.1242
							577.016	-6.42113		580.024	2.51472
							577.532	-4.75349		580.236	-5.02324
							578.163	4.37559		580.946	1.01386
							578.548	-2.30019		581.772	10.2195
							579.197	7.96692		582.448	15.3709
							579.568	0.31701		582.375	0.00768
							579.97	-5.30629		582.133	-19.94
							580.247	-18.9623		583.613	7.1709
							581.216	11.9396		583.855	0.41651
							581.654	8.67476		584.847	14.1798
							582.064	3.56078		585.254	11.9515
							582.57	4.63021		585.433	3.50053
							583.119	8.43659		585.207	-16.0251
							583.533	3.61227		586.347	1.76427
							583.955	-0.70991		586.593	-4.87118
							584.392	-4.08429		586.804	-12.4518
							585.162	13.9649		588.238	13.3954
							585.542	6.93394		588.365	3.51095
							586.102	11.4892		588.957	6.3682
							586.448	2.25248		589.773	15.2979
							587.082	11.604		589.583	-3.23436
							587.661	17.3422		590.894	19.2232
							587.935	3.452		590.779	2.73792
							588.409	2.46871		591.532	9.97144
							588.958	6.37234		591.681	0.70683
							589.265	-5.39967		592.397	6.91858
							589.834	-0.25582		592.763	3.56375
							590.455	8.22691		593.029	-2.51658
							590.855	2.48902		593.748	3.76604
							591.372	4.26662		593.962	-3.70778
							591.777	-1.1714		594.526	-1.65033
							592.472	12.0769		595.25	4.79239
							592.781	0.43549		595.846	7.7033
							593.38	7.50421		596.968	25.0333
							593.676	-4.97564		596.529	-0.30961
							594.083	-10.227		597.128	2.70347
							594.947	13.886		597.645	3.47912
							595.402	11.6975		598.211	5.5756
							595.97	16.7522		598.25	-6.6886
							596.204	0.31903		598.952	-0.85413
							596.656	-2.07135		599.15	-8.77644
							597.427	16.0611		599.827	-3.64596
							597.864	12.7052		600.769	8.75886
							598.262	6.7997		601.647	19.3788
							598.635	-0.69287		600.917	-13.8961
							599.109	-1.67441		601.964	1.36532
							599.578	-2.99161		602.702	8.1735
							600.513	25.7548		603.324	11.8091
							600.731	8.25236		603.524	3.92682
							601.008	-5.43414		604.005	3.74554
							601.423	-10.2412		603.966	-10.6824
							602.21	8.92656		604.843	-0.06118
							602.483	-4.94934		605.589	6.96963
							603.201	9.77622		605.977	4.22633
							603.618	5.08161		606.287	-0.64895
							603.914	-7.38662		607.065	7.25069
							604.6	5.31887		607.91	16.9722
							604.802	-13.2181		608.269	13.4515
							605.681	11.9073		608.291	0.70258
							606.097	7.16605		608.954	5.4642
							606.607	8.50495		609.346	2.83743
							607.097	8.57174		609.912	4.96717
							607.45	-0.19598		610.213	-0.14183
							607.699	-15.6798		610.882	4.75463
							608.789	22.9858		611.127	-1.86083
							608.992	4.55889		612.116	11.7943
							609.916	32.5975		611.981	-5.2305
							609.857	-2.73754		612.774	3.0809
							610.405	1.00424		613.227	2.11492
							611.187	19.8584		613.784	3.98183
							611.409	2.62756		614.207	2.19449
							611.896	2.54659		615.202	16.0255
							612.475	8.31266		615.597	13.4936
							613.146	20.0125		615.446	-4.01074
							613.457	8.5281		615.774	-8.38846
							613.673	-9.09247		616.674	2.8716
							614.595	18.8009		617.621	15.3902
							614.954	10.3998		617.848	8.2591
							615.4	7.61818		617.712	-8.8192
							616.13	23.1234		618.206	-8.66612
							616.07	-12.2784		619.225	5.80677
							616.867	7.55997		619.354	-4.01825
							617.451	13.646		619.93	-1.59241
							617.66	-4.41921		620.753	7.51297
							618.285	4.34074		621.073	2.91141
							619.011	19.5945		621.599	3.95176
							619.45	16.3301		622.089	3.97879
							619.753	4.31923		622.518	2.34946
							620.577	25.9253		622.915	-0.12679
							620.623	-2.66163		623.247	-4.40884
							621.422	17.3071		624.361	12.6573
							621.775	8.51402		624.814	11.7082
							622.318	11.9637		624.97	2.63103
							622.648	1.72507		625.864	13.7069
							622.939	-11.0533		625.403	-12.2417
							623.597	-0.23691		626.541	5.48795
							624.348	16.6894		627.27	12.0653
							624.575	-0.24569		628.139	22.4519
							625.29	14.2959		628.306	13.6785
							625.976	26.9517		628.668	10.2368
							626.21	10.5501		629.619	22.8762
							626.548	0.78993		629.394	3.3969
							627.207	11.6885		630.443	18.696
							627.528	0.83164		630.489	6.59801
							628.245	15.5478		630.819	2.26514
							628.526	2.09116		631.739	14.0546
							628.955	-1.77067		631.747	0.93919
							629.383	-5.72996		632.108	-2.57434
							630.077	7.44167		633.003	8.57416
							630.391	-3.79854		633.043	-3.6938
							631.058	7.62512		633.648	-0.5078
							631.586	10.141		633.648	-13.8603
							631.934	1.03788		634.836	5.25046
							632.545	8.89142		634.881	-6.8885
							632.806	-5.85335		635.488	-3.62443
							633.576	12.2591		636.637	14.4013
							633.893	1.11031		636.597	-0.03077
							634.299	-4.22852		637.214	3.50189
							634.975	7.76845		637.342	-6.35979
							635.332	-0.72853		638.365	8.23552
							635.683	-9.62006		638.51	-1.14339
							636.456	8.6198		638.727	-8.57009
							637.126	20.312		639.326	-5.52695
							637.155	-9.39553		639.785	-6.36294
							637.717	-4.7148		640.649	3.91093
							638.434	9.97348		640.814	-4.91475
							638.774	0.36558		641.769	7.82525
							639.406	9.58229		642.178	5.65197
							639.962	13.8363		642.748	7.86305
							640.254	1.14809		643.184	6.44443
							640.76	2.24721		643.428	-0.24092
							641.45	15.159		644.176	6.84063
							642.031	21.0613		644.608	5.29249
							642.403	13.5085		644.302	-16.3952
							642.812	8.32089		645.196	-5.31968
							643.272	6.4379		646.066	5.07328
							643.678	1.06182		646.648	7.64898
							643.991	-10.2954		647.358	13.7098
							644.868	14.7275		647.869	14.323
							645.097	-2.08711		648.045	5.75979
							645.456	-10.4882		648.11	-5.79829
							646.166	3.72834		648.559	-6.85364
							646.661	4.13363		649.841	14.8107
							646.991	-6.11691		650.041	6.93554
							647.793	14.0046		649.671	-16.5288
							648.108	2.76294		651.04	7.51381
							648.665	7.11211		651.228	-0.67832
							648.899	-9.28742		651.186	-15.1613
							649.841	19.8693		652.668	11.9744
							650.275	16.3117		653.01	7.98453
							650.535	1.54069		653.398	5.21338
							651.196	12.5779		653.755	1.63648
							651.498	0.53514		654.399	5.88622
							651.962	-1.12838		655.082	11.1932
							652.646	11.4113		655.236	2.04349
							653.085	8.19576		656.328	18.5374
							653.208	-15.4285		656.296	4.29621
							653.772	-10.6203		656.621	-0.13619
							654.365	-3.91126		657.105	-0.27107
							654.907	-0.54355		657.789	5.07123
							655.454	3.18036		658.221	3.51847
							655.826	-4.34548		658.105	-12.9871
							656.321	-3.99517		659.491	11.5543
							657.015	9.20262		659.628	1.93717
							657.387	1.66512		660.459	11.2971
							657.847	-0.22409		660.606	1.939
							658.399	3.82592		661.16	3.74759
							658.881	3.30049		661.496	-0.4275
							659.412	6.04138		662.316	8.61595
							659.904	6.16247		663.15	18.0903
							660.331	2.14971		663.331	9.68645
							660.757	-1.91833		663.403	-1.69356
							661.468	12.3797		664.089	3.68827
							661.689	-4.93181		664.873	11.7595
							662.311	3.64623		665.085	4.20071
							662.674	-4.49597		665.153	-7.2714
							663.413	11.6098		665.817	-2.48113
							663.907	11.9173		666.356	-1.10393
							663.93	-18.17		666.762	-3.36045
							664.554	-9.42886		667.029	-9.42634
							665.06	-8.36679		667.814	-1.28794
							665.76	5.16525		668.595	6.67097
							666.155	-0.85748		669.029	5.1816
							666.64	-1.16285		669.626	8.16202
							667.371	14.393		669.581	-6.43829
							667.838	12.9918		669.896	-11.147
							668.159	2.11798		670.551	-6.59806
							668.441	-11.2272		671.768	13.2999
							669.318	13.7634		671.672	-2.66096
							669.601	0.4467		671.725	-14.5594
							670.074	-0.60597		672.535	-5.78681
							670.732	10.2719		673.058	-4.83786
							671.137	4.84981		673.495	-6.24283
							671.343	-13.4097		674.696	13.207
							672.097	3.65683		675.277	15.7388
							672.547	1.14393		675.294	2.85947
							673.006	-0.79049		675.942	7.23736
							673.532	1.57028		676.665	13.6221
							674.329	21.3478		677.27	16.8227
							674.316	-11.0079		677.055	-2.42945
							675.243	17.2171		677.914	7.70945
							675.376	-5.74847		678.548	11.6803
							675.61	-22.2297		679.076	12.7542
							676.404	-2.58913		679.352	6.95323
							676.852	-5.2518		679.158	-11.694
							677.503	5.19191		680.371	8.10601
							677.918	0.42844		680.488	-2.04604
							678.401	-0.01025		681.116	1.7629
							678.967	4.94374		681.079	-12.5801
							679.351	-1.82688		681.505	-14.2853
							680.083	13.7945		682.622	2.87604
							680.69	21.3744		683.021	0.42936
							680.978	8.39538		683.514	0.55322
							681.25	-5.58785		684.072	2.44838
							681.47	-22.9729		683.94	-14.5213
							682.446	8.42386		684.856	-2.81054
							682.814	0.63246		685.513	1.77469
							683.322	1.84299		685.619	-8.68849
							683.804	1.32483		686.146	-7.62217
							684.515	15.6212		686.855	-1.60324
							684.898	8.7787		687.381	-0.56778
							685.283	2.06237		688.182	7.98385
							685.861	7.75996		688.434	1.53114
							686.251	1.39725		688.809	-1.58609
							686.889	10.9649		690.113	20.7032
							687.392	11.8443		689.261	-15.9361
							687.911	13.7684		689.83	-13.7147
							688.277	5.80442		690.807	-0.37607
							688.662	-0.91718		691.377	1.81484
							689.253	5.64453		692.417	16.8991
							689.885	14.8196		692.448	4.40317
							690.268	8.02479		692.877	2.77951
							690.534	-6.37592		693.38	3.19247
							691.233	7.12333		693.185	-15.493
							691.669	3.66153		694.279	1.02701
							692.226	8.03479		694.642	-2.40108
							692.682	5.92338		694.985	-6.35294
							693.21	8.42607		695.255	-12.3409
							693.558	-0.68325		696.286	2.48973
							693.857	-12.9663		696.595	-2.40211
							694.662	7.37816		697.099	-1.97084
							695.086	3.17716		697.942	7.71218
							695.485	-2.63326		697.77	-10.3393
							695.824	-12.3511		699.022	10.5139
							696.428	-4.95091		699.327	5.51481
							697.215	14.2485		699.862	6.774
							697.724	15.5008		699.978	-3.40453
							698.112	8.94925		700.819	6.21849
							698.475	0.81334		701.341	7.13434
							699.047	6.1861		701.691	3.35496
							699.535	6.06737		701.876	-4.95182
							700.074	9.30382		702.341	-5.59838
							700.444	1.59601		703.071	1.00942
							701.015	6.89455		703.55	0.76492
							701.382	-1.0405		704.421	11.208
							701.755	-8.48315		705.165	18.1649
							702.145	-14.9013		705.109	3.31908
							703.005	8.99821		705.756	7.62897
							703.545	12.267		706.433	12.8052
							703.953	7.00697		705.791	-18.084
							704.349	1.00784		707.027	2.32673
							704.853	1.93117		707.505	2.04623
							705.545	14.9978		708.059	3.8296
							705.64	-10.4054		708.291	-3.15815
							706.272	-1.19746		708.725	-4.65761
							706.826	2.95731		709.142	-6.62958
							707.115	-9.9255		709.354	-14.1787
							707.832	4.70224		710.729	10.0564
							708.517	17.351		711.092	6.61168
							708.59	-9.50491		711.842	13.7733
							709.13	-6.23477		711.555	-7.43234
							709.848	8.53658		712.559	6.65047
							710.459	16.375		713.017	5.83667
							710.932	15.2978		713.689	10.8397
							711.239	3.54502		713.683	-2.65942
							711.578	-6.09242		714.431	4.43153
							712.228	4.20256		715.061	8.27045
							712.619	-2.08772		715.611	9.97468
							713.253	7.23191		716.005	7.38106
							713.591	-2.52133		716.485	7.1613
							714.031	-5.68693		716.451	-7.11865
							714.638	1.891		717.322	3.33685
							714.979	-7.65895		718.081	10.7171
							715.764	11.392		718.282	2.87204
							716.101	1.55149		719.011	9.44075
							716.492	-4.79788		719.734	15.8281
							717.022	-2.13244		719.983	9.28835
							717.576	2.00904		720.228	2.6336
							717.915	-7.69279		720.773	4.21266
							718.796	17.5758		720.524	-15.9631
							718.871	-9.14797		721.822	6.14894
							719.527	1.63167		721.81	-7.5012
							720.073	5.26736		723.162	16.077
							720.463	-1.15167		723.455	10.7559
							721.065	6.13307		723.668	3.20624
							721.409	-3.19948		723.694	-9.44095
							721.817	-8.45837		724.156	-10.1454
							722.414	-1.50563		725.415	10.9177
							723.191	17.0221		725.423	-2.22937
							723.652	15.2093		725.98	-0.35984
							723.894	-0.73991		726.283	-5.42698
							724.407	0.77935		727.082	3.03991
							724.92	2.27509		727.916	12.4921
							725.428	3.47261		728.494	14.9497
							725.896	2.15304		729.143	19.3422
							726.508	10.0171		729.185	7.13126
							726.808	-2.15663		729.312	-2.72229
							727.263	-4.40276		730.436	14.6063
							727.579	-15.5301		730.153	-6.45332
							728.425	7.45104		730.709	-4.6195
							729.006	13.3509		731.299	-1.85382
							729.321	2.08655		731.437	-11.4074
							729.831	3.44927		732.434	2.47035
							730.262	-0.31568		733.06	6.22281
							731.18	27.3032		733.19	-3.57693
							731.44	12.5336		734.053	6.66746
							731.637	-6.28434		734.276	-0.58606
							732.373	9.57471		734.349	-11.9334
							732.767	3.43776		735.137	-3.75548
							733.236	2.16936		735.639	-3.38112
							733.73	2.43508		736.39	3.79834
							734.036	-9.38855		736.23	-13.9188
							734.942	17.4988		737.381	4.16242
							735.189	1.88117		737.932	5.88109
							735.491	-10.2029		738.277	1.97271
							736.185	2.96384		738.779	2.30674
							736.748	7.76117		739.457	7.51349
							737.134	1.05742		739.98	8.43918
							737.57	-2.33043		740.357	5.40474
							738.28	11.852		740.447	-5.50331
							738.519	-4.25004		741.644	13.8721
							739.029	-2.94101		742.033	11.1492
							739.689	8.07184		742.898	21.4285
							739.942	-7.182		743.293	18.8812
							740.545	0.18756		743.735	17.6273
							740.922	-7.07352		743.682	2.81248
							741.385	-8.77405		743.994	-2.00042
							742.154	9.26872		744.62	1.75777
							742.34	-10.2843		745.263	5.97814
							743.091	6.57305		745.637	2.83845
							743.542	4.08225		746.204	4.97265
							743.809	-10.2128		746.827	8.65703
							744.309	-9.52075		747.632	17.2903
							745.196	16.1095		747.967	13.1142
							745.438	0.11914		748.168	5.26386
							745.991	4.21705		748.697	6.39025
							746.432	1.14454		749.038	2.33698
							747.082	11.495		749.085	-9.71583
							747.375	-1.14141		749.763	-4.51819
							747.812	-4.54123		750.477	1.64039
							748.282	-5.79078		751.759	23.2893
							749.056	12.5658		751.604	5.73578
							749.506	10.0041		752	3.19623
							749.745	-6.08206		752.431	1.62194
							750.151	-11.4727		753.23	10.1131
							750.804	-0.91562		753.45	2.75131
							751.287	-1.36867		753.771	-1.80444
							751.561	-15.2098		754.106	-5.98381
							752.264	-1.42459		755.51	19.0138
							752.939	10.5119		755.841	14.7061
							753.128	-8.83285		755.364	-11.6729
							753.734	-1.32443		756.513	6.37163
							754.311	4.35316		756.82	1.42425
							754.636	-6.28857		756.802	-12.4081
							755.239	1.04394		758.013	7.29734
							755.634	-4.99679		758.634	10.9338
							756.205	0.22338		758.84	3.23023
							756.769	5.04495		759.126	-2.32283
							757.136	-2.80977		759.828	3.52547
							757.55	-7.68289		760.391	5.54924
							758.383	14.4682		761.011	9.16396
							758.703	3.56199		761.168	0.09037
							758.92	-13.9886		762.026	10.196
							759.46	-10.7182		761.893	-6.77522
							760.246	8.37175		762.677	1.29321
							760.544	-3.98187		763.224	2.87963
							761.086	-0.59796		763.982	10.2234
							761.384	-12.882		763.904	-5.21682
							762.103	1.91759		764.908	8.8518
							762.524	-2.47042		765.127	1.47124
							762.907	-9.36735		765.757	5.36578
							763.63	5.67688		766.263	5.82266
							764.13	6.41124		766.441	-2.64302
							764.381	-8.97157		767.328	8.26222
							765.188	11.481		767.98	12.6978
							765.638	8.94899		768.437	11.8495
							765.884	-6.73861		769.331	22.9174
							766.608	8.42205		769.136	4.24927
							766.904	-4.07405		769.284	-5.04836
							767.697	15.5005		769.458	-13.6598
							767.848	-6.28053		770.804	9.76723
							768.536	6.52769		770.555	-10.3422
							768.931	0.40367		771.297	-3.44229
							769.643	14.7948		771.811	-2.74553
							770.098	12.587		772.311	-2.43694
							770.491	6.31791		772.994	2.87109
							770.826	-3.61222		773.201	-4.80557
							771.345	-1.70349		774.127	7.13767
							771.892	2.03934		774.283	-1.95036
							772.546	12.603		775.213	10.1307
							772.923	5.41978		776.008	18.5079
							773.108	-14.2321		776.211	10.6845
							773.619	-12.852		776.495	5.11668
							774.121	-12.0112		776.665	-3.57642
							774.725	-4.65224		777.987	19.1762
							775.405	7.63997		778.726	26.0496
							775.695	-5.20322		778.561	8.17076
							776.245	-1.29746		778.938	5.14162
							776.792	2.41568		778.99	-6.79283
							777.283	2.52752		779.621	-2.89555
							777.817	5.38493		780.528	8.52239
							778.545	20.7745		780.412	-7.98063
							778.66	-3.33645		781.178	-0.38635
							779.236	2.22024		781.59	-2.48361
							779.681	-0.65781		782.282	3.07492
							780.317	8.83051		782.725	1.83742
							780.697	1.76572		783.754	16.5987
							781.068	-5.83582		783.781	3.99362
							781.58	-4.38487		784.653	14.4882
							782.271	8.61316		784.763	4.10829
							782.527	-6.44811		785.338	6.48422
							783.295	11.4983		785.236	-9.62531
							783.61	0.26645		786.054	-0.62959
							783.906	-12.2202		786.879	8.54733
							784.525	-3.8253		787.302	6.75435
							785.235	10.3632		787.282	-7.14205
							785.552	-0.72142		787.75	-7.68785
							785.985	-4.34728		788.372	-4.02988
							786.601	3.76713		788.918	-2.47831
							786.999	-2.11824		788.871	-17.0944
							787.274	-15.9149		789.617	-10.0728
							787.974	-2.36589		790.15	-8.86858
							788.609	7.03062		791.252	7.91311
							789.139	9.66441		792.413	26.2896
							789.497	1.18272		792.07	3.58271
							789.884	-5.3882		792.84	11.2537
							790.839	24.5749		792.722	-5.33267
							790.816	-8.43208		793.26	-3.96593
							791.363	-4.72213		793.668	-6.13314
							791.933	0.46851		794.601	5.97746
							792.32	-6.13443		794.935	1.78723
							792.746	-10.2367		795.014	-9.42233
							793.415	1.37144		796.459	16.6995
							793.875	-0.55992		796.857	14.2332
							794.255	-7.58532		797.107	7.74063
							794.707	-9.9862		797.152	-4.39568
							795.352	0.05096		797.866	1.75333
							795.771	-4.49114		798.204	-2.3369
							796.509	11.5422		799.166	10.6099
							796.813	-0.45295		799.337	1.92487
							797.205	-6.7371		799.616	-3.81459
							797.741	-3.70128		800.721	13.0248
							797.963	-20.9137		800.772	1.08938
							798.685	-5.9416		801.336	3.16462
							799.125	-9.131		801.676	-0.90351
							799.746	-0.66597		801.733	-12.6866
							800.155	-5.83723		802.676	-0.27509
							800.802	4.31105		804.041	23.6604
							801.114	-7.11339		804.227	15.401
							801.631	-5.33543		804.444	7.99341
							801.956	-15.9733		804.796	4.25623
[truncated: 459 more rows]

## Sheet: Fig. 1f
Adhesion frequency (%)
SdrE+	SdrE-
44	1
55	29
36	7
61	28
34	2
60	1
34
45
52

## Sheet: Fig. 1g
Adhesion frequency (%)
SdrE+	SdrE-
1499.79	256.329
1355.51	78.8919
1366.33	129.946
1562.61	108.905
1183.42	208.638
1919.38	62.2159
1683.58
1499.52
1680.1
1757.58

## Sheet: Fig. 2a
Curve #1			Curve #2			Curve #3			Curve #4
x (nm)	y (pN)		x (nm)	y (pN)		x (nm)	y (pN)		x (nm)	y (pN)
-120.557	231.484		-124.625	224.056		-124.974	229.36		-122.599	245.164
-120.152	229.481		-124.289	220.394		-124.863	220.361		-122.196	243.127
-119.869	224.555		-124.1	213.244		-123.817	233.665		-121.966	236.947
-119.277	227.036		-123.544	214.834		-123.789	222.643		-122.034	223.653
-118.636	230.663		-123.461	205.182		-122.844	233.569		-121.21	231.665
-118.518	221.8		-122.859	207.888		-122.989	218.425		-120.469	237.695
-117.9	224.906		-122.402	207.117		-122.16	226.566		-120.257	231.087
-117.826	214.989		-122.082	203.079		-122.094	216.436		-120.298	218.407
-117.908	201.38		-121.405	207.584		-121.654	215.277		-119.448	227.041
-117.633	196.263		-121.144	202.141		-121.043	218.235		-119.274	219.528
-117.237	194.057		-120.918	195.869		-120.621	216.625		-118.742	220.558
-116.87	191.144		-120.181	201.802		-120.99	196.146		-118.562	213.207
-116.616	185.56		-120.492	182.714		-120.17	204.047		-118.057	213.612
-116.527	176.014		-120.027	182.141		-119.464	209.255		-117.313	219.691
-115.785	182.06		-119.586	180.996		-119.5	196.712		-117.306	208.183
-115.237	183.493		-118.898	185.767		-118.725	203.582		-117.064	202.288
-115.492	165.74		-119.159	167.866		-118.26	203.014		-116.958	193.163
-114.912	167.904		-118.431	173.572		-118.148	194.01		-116.12	201.49
-114.386	168.8		-118.11	169.563		-117.639	194.508		-115.788	197.765
-114.193	161.746		-117.714	167.364		-116.948	199.32		-115.957	182.066
-113.943	156.055		-117.038	171.827		-116.901	188.791		-114.918	195.198
-113.821	147.295		-116.896	163.562		-116.856	178.184		-114.697	188.81
-112.875	158.203		-116.222	167.968		-116.195	182.301		-113.91	195.933
-112.359	158.857		-115.995	161.728		-115.691	182.669		-113.749	188.098
-112.226	150.386		-115.656	158.136		-115.509	175.365		-114.164	166.545
-112.48	132.622		-115.248	156.224		-114.928	177.543		-113.39	173.35
-111.543	143.364		-115.557	137.188		-114.517	175.694		-112.654	179.251
-111.616	129.936		-114.459	151.72		-114.678	160.193		-112.847	162.972
-110.842	136.74		-113.993	151.18		-114.072	163.011		-112.412	161.696
-110.638	129.943		-113.943	140.718		-113.492	165.162		-111.116	180.968
-110.722	116.268		-113.548	138.472		-113.083	163.275		-111.233	166.528
-109.833	125.849		-113.123	136.941		-112.556	164.182		-110.661	168.486
-109.774	115.581		-112.943	129.579		-112.743	148.059		-110.563	159.17
-108.908	124.595		-112.754	122.428		-112.226	148.741		-110.38	151.873
-108.815	115.132		-112.343	120.578		-111.945	143.775		-109.905	151.554
-108.317	115.373		-111.779	122.363		-111.387	145.452		-109.194	156.873
-107.607	120.646		-110.829	133.393		-110.534	154.126		-108.64	158.434
-107.741	105.778		-110.659	125.761		-110.667	139.289		-108.574	148.317
-107.181	107.483		-109.956	130.903		-110.065	142.007		-107.674	158.16
-107.262	93.8666		-110.16	114.344		-109.067	154.18		-107.575	148.853
-107.051	87.2545		-109.559	117.032		-108.778	149.383		-107.225	145.546
-106.172	96.567		-108.871	121.815		-109.147	128.927		-107.328	131.394
-105.438	102.435		-108.99	107.303		-108.37	135.812		-106.567	137.902
-105.403	91.6123		-108.697	102.625		-107.936	134.495		-106.609	125.236
-104.996	89.6612		-107.964	108.46		-107.586	131.196		-106.009	127.876
-104.516	89.4598		-107.389	110.503		-107.335	125.511		-105.215	135.177
-103.892	92.688		-107.455	97.2462		-106.598	131.44		-104.841	132.458
-103.842	82.2084		-107.281	89.7531		-105.963	134.936		-104.321	133.193
-103.204	85.7696		-106.84	88.628		-105.305	138.985		-103.97	129.91
-102.711	85.877		-105.726	103.537		-105.187	130.15		-103.825	121.707
-102.027	90.5279		-105.324	101.458		-104.233	141.25		-103.292	122.76
-102.012	79.2265		-104.784	102.689		-104.195	130.475		-103.017	117.647
-101.734	74.2153		-104.809	90.4444		-103.957	124.505		-102.273	123.757
-100.976	80.6381		-104.679	81.8692		-103.711	118.705		-101.778	123.889
-100.003	92.1992		-104.191	81.8383		-103.295	116.993		-101.978	107.478
-100.214	75.505		-103.128	95.5528		-102.388	126.962		-101.002	119.107
-99.6891	76.364		-103.515	74.6493		-102.183	120.197		-100.888	110.147
-99.659	65.4054		-102.21	94.1368		-101.586	122.778		-100.358	111.156
-99.5326	56.7537		-102.162	83.6277		-101.435	114.723		-99.9458	109.312
-98.6895	65.2189		-101.966	76.6465		-100.672	121.287		-99.6584	104.501
-97.881	72.8666		-102.017	63.7481		-99.9061	127.889		-99.0854	106.517
-97.5272	69.6349		-101.693	59.8279		-99.6306	122.803		-98.6516	105.205
-96.846	74.2314		-101.078	62.8308		-99.2859	119.366		-98.4179	99.1183
-96.7259	65.4384		-99.9802	77.3731		-99.6424	99.1833		-97.6502	105.777
-96.3485	62.783		-99.8001	70.0152		-99.1722	98.7464		-97.7094	92.7053
-95.3417	75.1577		-99.6373	62.2359		-98.8839	93.9652		-96.6953	105.249
-95.9228	49.6068		-99.4527	54.9644		-98.3882	94.146		-96.6753	94.0585
-95.3899	50.667		-98.5296	65.3404		-97.6669	99.7014		-95.8103	103.053
-95.138	45.0258		-98.284	59.5429		-97.6306	88.8842		-96.1887	82.3471
-94.4858	48.9185		-97.2708	72.0638		-96.7838	97.4347		-95.4929	87.2991
-93.6518	57.1586		-96.6505	75.1918		-96.4291	94.2569		-94.3124	103.805
-92.5468	71.8947		-96.7761	60.542		-95.9698	93.5492		-94.2033	94.7534
-93.0343	48.5786		-96.2031	62.5467		-95.3832	95.8851		-93.4093	102.036
-92.6996	44.9085		-95.3436	71.3952		-94.9994	93.3932		-93.3274	92.3165
-92.0839	47.9486		-95.2008	63.1468		-94.5774	91.7873		-93.081	86.5413
-91.0352	61.3075		-94.9307	57.9286		-93.4123	107.943		-92.1869	96.2333
-91.2744	43.9353		-94.5942	54.2904		-93.9207	84.1478		-91.6849	96.5451
-91.1343	35.606		-94.5469	43.7565		-92.6111	103.735		-91.332	93.3082
-90.4577	40.0994		-93.6692	53.0356		-92.6629	90.8307		-91.0037	89.4807
-89.5345	50.4659		-92.8752	60.3226		-92.5238	82.5012		-90.4743	90.438
-89.4227	41.4843		-92.3013	62.3563		-91.9908	83.5462		-90.4361	79.6804
-88.9015	42.252		-91.9266	59.6526		-91.1713	91.4428		-89.8741	81.4333
-88.9006	30.6163		-92.5342	33.4636		-90.7502	89.8466		-89.2401	84.9169
-87.9484	41.679		-91.5828	44.5076		-90.7539	78.0798		-88.8009	83.7374
-87.5582	39.3277		-91.1754	42.584		-89.9835	84.8222		-88.3943	81.7738
-87.088	38.8777		-90.7816	40.3106		-89.0659	95.057		-87.6222	88.5502
-86.9689	30.0585		-90.2759	40.7088		-89.1222	82.0541		-87.3857	82.516
-86.6505	25.9858		-89.3709	50.6569		-88.5029	85.1599		-87.6704	64.0557
-86.3822	20.7367		-89.4965	35.9891		-88.2246	80.141		-86.8873	71.0873
-85.5182	29.7081		-88.7852	41.2935		-87.5879	83.6834		-86.4143	70.7063
-84.5305	41.62		-88.0958	46.1063		-87.4733	74.7548		-85.7513	74.8773
-84.666	26.7187		-87.913	38.8032		-86.8767	77.3255		-85.252	75.1316
-84.1367	27.6935		-87.5811	35.0592		-87.1832	58.3518		-84.9655	70.2956
-83.169	39.1283		-87.1591	33.4575		-85.6525	83.2131		-85.3448	49.5827
-82.8916	34.0691		-86.1695	45.4259		-85.4088	77.3801		-84.1697	65.9567
-82.9607	20.766		-85.7903	42.8088		-85.1841	71.0762		-83.966	59.1723
-82.868	11.3018		-85.8185	30.473		-84.2674	81.2878		-83.1766	66.3375
-82.2349	14.759		-84.8117	42.8368		-84.1637	72.115		-82.8182	63.227
-81.8593	12.055		-84.6725	34.496		-83.7772	69.667		-82.5035	59.075
-80.8125	25.3784		-84.808	19.5927		-84.0118	52.408		-81.7259	65.979
-80.3068	25.7922		-83.7257	33.7519		-83.2151	59.7471		-81.5658	58.1294
-79.6784	29.1227		-83.5656	25.916		-82.452	66.3111		-81.0165	59.5762
-79.2927	26.6728		-83.1073	25.193		-81.4479	78.6162		-81.0038	48.2251
-78.8771	24.9324		-83.1891	11.5782		-80.8167	82.0136		-80.1016	58.0959
-78.7607	16.0429		-82.6016	13.9212		-81.1151	63.2389		-79.1775	68.4776
-77.9412	23.9491		-81.7676	22.1709		-80.7031	61.4019		-79.2221	55.7605
-77.3591	26.1747		-81.0409	27.851		-80.3656	57.8002		-78.9438	50.7351
-77.1509	19.4804		-80.1068	38.5015		-79.4552	67.8627		-78.6918	45.0759
-76.9126	13.4898		-80.3006	22.1953		-79.2924	60.0753		-77.8942	52.4665
-76.2523	17.606		-79.5821	27.6899		-78.4621	68.2396		-77.7405	44.4639
-75.6584	20.1131		-79.0491	28.7412		-78.6221	52.7424		-77.1175	47.6741
-74.6943	31.4655		-77.774	47.5171		-78.0164	55.5552		-76.7455	44.888
-74.9754	13.082		-78.3706	21.609		-77.5198	55.7452		-76.5836	37.0836
-74.4124	14.8606		-77.8158	23.1763		-76.6613	64.5615		-75.7505	45.3091
-73.6566	21.2441		-77.2629	24.7248		-76.242	62.9113		-75.0075	51.38
-73.4738	13.9385		-76.8727	22.3743		-75.5708	67.2654		-74.6619	47.9759
-72.3533	29.0243		-76.3979	22.0364		-75.9819	45.8012		-74.53	39.443
-72.5834	11.8628		-75.9168	21.8569		-74.8396	61.3995		-73.7369	46.7087
-72.4051	4.45073		-74.9391	33.522		-74.4803	58.3022		-73.5605	39.2526
-71.6784	10.1351		-75.241	14.6651		-73.7136	64.9446		-73.4331	30.634
-71.2628	8.38425		-74.3834	23.4548		-72.7805	75.5665		-72.3845	44.0105
-70.3015	19.678		-74.1133	18.2511		-72.9969	58.7251		-72.1426	38.1042
-69.0546	37.7926		-74.0505	8.08573		-72.6886	54.4207		-71.9398	31.282
-69.4893	15.7387		-72.9618	22.4023		-71.9073	61.4092		-71.807	22.796
-68.8163	20.1426		-72.7545	15.6788		-71.9683	48.2823		-70.2608	48.0403
-67.824	32.1766		-72.6381	6.80106		-71.1052	57.2245		-69.9461	43.8798
-67.7794	21.554		-71.3584	25.6764		-69.8519	75.481		-69.4914	43.0707
-66.98	28.9855		-70.9428	23.9438		-69.5545	70.9324		-68.6838	50.6863
-66.6171	25.9719		-70.458	23.838		-69.4944	60.6861		-68.4091	45.5951
-66.3734	20.1369		-69.8877	25.7863		-68.7414	66.9982		-67.4205	57.5198
-66.2861	10.5593		-69.7058	18.4622		-68.8178	53.524		-67.8843	34.7867
-65.8786	8.60586		-70.006	-0.35592		-68.1657	57.4239		-67.3905	34.9128
-65.1446	14.4815		-69.162	8.11167		-67.6655	57.7022		-66.8038	37.2416
-64.8027	10.9632		-67.8377	28.0671		-67.3389	53.8336		-66.28	38.0831
-64.0814	16.5189		-68.2998	5.3693		-66.1011	71.7049		-66.0417	32.102
-63.8559	10.2318		-68.3052	-6.43687		-66.2857	55.6355		-65.7488	27.4404
-63.4002	9.45025		-67.1984	8.32487		-65.7637	56.4354		-65.0203	33.1666
-62.8973	9.79479		-66.4744	13.95		-65.2362	57.366		-64.6174	31.1116
-62.4725	8.27871		-66.1379	10.3221		-64.806	55.9668		-64.1536	30.5197
-61.6694	15.78		-66.0206	1.44727		-63.8338	67.5214		-63.3541	37.9478
-61.6003	5.75651		-65.3939	4.73575		-63.3754	66.7971		-62.8721	37.7773
-60.9791	8.92356		-64.7846	7.63389		-63.349	55.7634		-62.9303	24.7192
-60.6708	4.62671		-64.0661	13.1069		-62.756	58.2502		-62.0253	34.6733
-59.523	20.3539		-64.0015	2.98176		-62.5277	52.0319		-62.2218	18.3174
-60.1433	-6.10993		-63.3012	8.0435		-62.0284	52.2881		-61.1413	32.4421
-59.2747	2.95228		-63.0102	3.32539		-61.8138	45.7476		-60.8475	27.7931
-58.9191	-0.22593		-61.8105	20.2919		-61.2035	48.6397		-60.4465	25.6988
-58.4444	-0.54226		-61.6823	11.697		-60.706	48.8725		-59.386	39.3593
-57.5858	8.27637		-61.5686	2.73479		-59.6592	62.1886		-59.7407	19.2233
-56.6481	18.9975		-60.9783	5.17634		-58.9034	68.5747		-58.8221	29.4783
-56.2307	17.3139		-59.8924	19.437		-59.5209	42.1574		-58.0399	36.4778
-55.3066	27.6973		-59.3631	20.3883		-58.9098	45.0823		-57.3614	41.0158
-55.3357	15.3367		-59.2439	11.581		-58.2504	49.1672		-57.3815	28.8705
-55.4012	2.10421		-58.9065	7.97231		-58.3177	35.8959		-56.2992	43.0455
-54.1834	19.5102		-57.826	22.0906		-57.7101	38.731		-55.9135	40.5857
-53.9588	13.2164		-57.8679	9.42641		-56.7424	50.1672		-55.6398	35.4489
-53.5477	11.3573		-57.3504	10.1223		-56.6806	39.9845		-55.5416	26.1465
-53.2603	6.56934		-57.0657	5.23849		-55.9566	45.5908		-55.0477	26.2528
-52.7482	7.11716		-56.7192	1.84369		-54.8407	60.5682		-54.4356	29.2025
-52.3853	4.1097		-55.7842	12.5052		-54.1358	65.7363		-53.9672	28.7171
-51.1621	21.6526		-55.3404	11.4314		-53.7911	62.2912		-53.4715	28.8852
-51.0866	11.7857		-54.641	16.4686		-53.3309	61.615		-53.366	19.7461
-51.0047	2.0887		-54.3299	12.2351		-53.4791	46.4089		-52.1282	37.6425
-50.2289	8.93642		-53.7679	13.9848		-53.0344	45.3704		-51.8781	31.9283
-49.8488	6.33948		-53.4204	10.6043		-51.7975	63.2249		-51.3215	33.5675
-49.1803	10.6354		-53.2467	3.09077		-51.1827	66.2411		-51.3915	20.2224
-49.0157	2.89757		-52.2854	14.3757		-51.2818	52.2036		-50.6057	27.3068
-48.2762	8.90308		-52.4509	-1.24882		-51.24	41.5428		-49.3042	46.7144
-47.2049	22.797		-51.4496	10.9846		-50.4114	49.6665		-48.8422	46.0905
-47.1576	12.2614		-50.5728	20.2543		-50.476	36.4471		-49.1751	26.4644
-47.3022	-2.83849		-51.013	-1.92618		-49.7611	41.8475		-48.9595	19.9614
-47.2003	-12.0842		-50.2936	3.59947		-48.9881	48.6451		-48.3411	23.0543
-46.3399	-3.20569		-49.6715	6.78488		-48.8444	40.4145		-48.1865	15.0693
-45.0866	15.0396		-48.9757	11.732		-47.7175	55.6514		-47.5998	17.4229
-44.4882	17.6696		-48.8402	3.28615		-47.3637	52.4268		-46.8531	23.5764
-44.3863	8.43199		-48.4364	1.27363		-47.5156	37.1288		-46.1747	28.1067
-43.9689	6.73987		-47.7434	6.15452		-46.9162	39.7856		-46.513	8.37266
-44.0389	-6.60379		-47.4551	1.36575		-46.0577	48.6116		-45.4598	21.8555
-42.7902	11.5391		-46.9403	1.98154		-44.8389	66.0542		-44.8177	25.5183
-42.0871	16.6644		-46.2955	5.70523		-45.1827	46.1713		-44.1447	29.9082
-42.3199	-0.55674		-45.8707	4.18304		-44.4997	50.8055		-44.0219	21.174
-41.9525	-3.45552		-45.2978	6.21034		-43.9695	51.8068		-43.3561	25.3941
-41.1931	3.02204		-45.0022	1.59326		-43.6457	47.8814		-42.8086	26.809
-40.6865	3.43861		-44.2273	8.42119		-42.9099	53.7793		-42.5212	21.995
-40.239	2.45246		-44.2054	-2.72572		-42.7371	46.2253		-41.509	34.5185
-39.7306	2.94268		-43.1422	11.0017		-42.8262	32.4428		-41.2516	28.9927
-38.5928	18.4314		-42.6484	11.1188		-41.8667	43.6727		-40.7323	29.7186
-38.4592	9.95705		-41.9008	17.3		-41.3729	43.7987		-40.5312	22.8498
-38.26	3.05129		-42.1645	-0.65848		-40.1432	61.4961		-40.1529	20.2087
-37.3405	13.3411		-41.5388	2.60259		-40.6398	37.9787		-39.6754	19.9556
-37.657	-5.89554		-41.125	0.81808		-40.0596	40.1577		-38.9505	25.6018
-37.566	-15.3798		-40.3283	8.17098		-39.4638	42.7106		-38.4722	25.3568
-36.7175	-6.7864		-40.512	-7.86372		-38.3561	57.5103		-38.6341	9.80754
-36.3073	-8.66134		-40.1118	-9.98687		-37.9614	55.2625		-38.0883	11.18
-34.9139	12.9348		-39.9326	-17.3725		-37.9577	43.6732		-37.2898	18.5844
-34.4656	11.9722		-39.3597	-15.3533		-38.1496	27.4352		-36.6595	21.9486
-34.3391	3.33824		-38.331	-2.47709		-37.2419	37.4329		-36.424	15.9192
-33.1504	20.0493		-37.4825	6.12028		-36.4089	45.6581		-35.3862	29.035
-32.9722	12.6278		-37.3151	-1.54511		-35.9086	45.9313		-35.1661	22.6196
-32.4283	13.9619		-37.1578	-9.46599		-35.6676	40.0386		-34.3749	29.8408
-32.5838	-1.41997		-36.5211	-5.91675		-35.1501	40.7106		-33.7482	33.1298
-32.3865	-8.37467		-36.2655	-11.4842		-34.6417	41.1974		-33.7782	20.7422
-31.9062	-8.57154		-35.8235	-12.5981		-34.8527	24.4866		-33.2271	22.2531
-31.055	0.0688		-35.3715	-13.4727		-33.9759	33.752		-32.9488	17.2146
-30.1673	9.61087		-34.7376	-10.0163		-33.1883	40.8842		-32.1948	23.5499
-29.7989	6.72565		-33.719	2.64955		-32.3716	48.7368		-31.8492	20.1364
-29.9908	-9.52028		-33.3697	-0.68644		-31.9487	47.1508		-31.0352	27.9077
-29.2687	-3.93008		-32.6867	3.96053		-31.4939	46.3582		-30.8942	19.6087
-29.457	-20.099		-31.7572	14.4913		-31.5985	32.1774		-29.8165	33.6732
-28.2001	-1.75825		-31.649	5.39697		-30.5062	46.5928		-29.7401	23.8258
-27.7671	-3.07815		-31.1415	5.85524		-29.5103	58.7095		-29.3527	21.4235
-27.4315	-6.74923		-31.1124	-5.11442		-29.6422	43.9019		-28.0639	40.5249
-26.5038	3.73503		-30.2838	2.98108		-29.7959	28.5597		-28.4241	20.2642
-26.0673	2.5065		-29.6781	5.79694		-28.9192	37.823		-27.9557	19.7634
-25.9181	-5.59746		-28.6804	17.9398		-28.5899	34.0116		-26.7206	37.5888
-25.6571	-11.0467		-28.5076	10.4086		-28.2634	30.1533		-26.3777	34.1072
-25.0596	-8.44623		-28.4948	-0.96981		-27.2821	41.9185		-25.9593	32.4459
-24.3702	-3.64887		-27.7545	5.03928		-26.9337	38.57		-25.6192	28.8955
-24.2965	-13.5505		-27.6917	-5.13089		-26.0333	48.3958		-25.7256	14.6804
-23.4561	-5.15998		-27.6144	-14.9359		-25.8951	40.0273		-24.8215	24.5961
-23.5316	-18.6317		-26.7741	-6.55429		-25.6041	35.3223		-23.9275	34.2864
-23.1778	-21.8468		-26.2311	-5.25972		-25.3812	28.9676		-23.7056	27.9117
-22.5294	-18.035		-25.7882	-6.33657		-24.228	44.8314		-23.7938	14.1497
-22.1537	-20.7324		-25.0297	0.10942		-23.746	44.6863		-22.9516	22.5836
-21.6981	-21.5147		-24.3175	5.44743		-23.4877	39.1798		-22.6333	18.5231
-21.015	-16.8712		-24.132	-1.7935		-22.1352	59.7941		-21.8712	25.0439
-20.4393	-14.7805		-23.0533	12.2959		-21.8924	53.9384		-21.0199	33.7028
-20.3138	-23.4668		-22.8714	4.97085		-22.1425	36.2986		-21.0044	22.4112
-19.99	-27.3991		-23.3535	-18.2132		-21.6223	37.042		-20.2977	27.617
-19.3197	-23.0468		-22.7123	-14.5707		-20.9292	41.9291		-20.2313	17.5283
-19.0005	-27.1096		-21.9583	-8.23364		-20.2326	46.9094		-19.1208	32.3771
-18.8814	-35.9328		-21.2207	-2.29312		-20.3781	31.7683		-19.1536	19.9321
-18.3157	-34.0859		-20.9806	-8.23538		-20.0025	29.0701		-18.6988	19.1271
-17.0769	-16.1636		-20.3639	-5.15922		-18.6282	50.2067		-18.255	18.058
-16.8359	-22.0927		-20.132	-11.2896		-17.9052	55.8024		-17.8712	15.5465
-16.5976	-28.058		-19.1934	-0.55949		-17.9088	44.0531		-16.8889	27.3288
-15.7372	-19.179		-18.8724	-4.56427		-17.6214	39.2456		-16.4033	27.2612
-15.6754	-29.3826		-18.9879	-18.9747		-16.6128	51.6546		-16.0286	24.5502
-14.845	-21.2245		-17.7482	-1.04903		-16.178	50.3792		-16.0877	11.4646
-14.2339	-18.2792		-17.4372	-5.29477		-16.2353	37.3382		-15.9876	2.19916
-13.7827	-19.1828		-16.9588	-5.52978		-15.5832	41.2505		-15.4692	2.90498
-14.1038	-38.5103		-15.7819	10.8924		-15.0121	43.2052		-14.9808	2.88845
-13.5936	-38.0094		-16.2039	-10.856		-14.6637	39.8595		-13.7803	19.8818
-12.7777	-30.1854		-15.5627	-7.21561		-14.2408	38.2916		-13.3965	17.3919
-12.4594	-34.2544		-14.8524	-1.91094		-13.7279	38.875		-13.1154	12.4391
-11.9274	-33.2117		-14.5095	-5.38721		-13.2431	38.7783		-12.5015	15.4253
-11.5336	-35.4904		-13.7174	1.84855		-12.5482	43.7188		-11.9058	17.9832
-11.3626	-43.0705		-12.9888	7.5817		-12.6529	29.5418		-10.9936	28.1
-10.5058	-34.2665		-13.2508	-10.3363		-11.7488	39.4618		-10.4488	29.4409
-10.6504	-49.3978		-12.3813	-1.23755		-10.8011	50.4248		-10.1441	25.0401
-9.73367	-39.1819		-11.6219	5.21165		-10.6856	41.516		-10.1823	12.4704
-10.0347	-58.0278		-11.6837	-7.91893		-10.5283	33.613		-9.05819	27.6401
-9.29074	-51.9203		-11.4327	-13.5905		-9.37594	49.4463		-9.23918	11.6453
-8.9997	-56.6425		-11.5055	-27.0079		-9.30136	39.5592		-8.4461	18.9164
-8.24664	-50.3327		-10.0848	-4.76164		-8.84115	38.9013		-7.96316	18.7944
-7.95833	-55.1231		-9.84383	-10.6729		-8.57103	33.6826		-7.22283	24.7949
-7.73005	-61.3412		-9.65556	-17.8262		-7.77977	40.8952		-7.42474	8.31314
-7.47084	-66.8081		-9.48639	-25.4534		-7.1986	43.1207		-6.06231	29.1614
-6.95243	-66.0968		-8.25312	-7.67818		-6.7384	42.4222		-5.90952	21.1524
-6.66412	-70.8884		-8.03029	-14.0214		-6.10539	45.8896		-5.75036	13.2823
-6.83056	-86.5241		-7.52279	-13.5871		-5.81163	41.2356		-5.11098	16.8748
-5.99473	-78.2269		-6.97983	-12.2892		-4.88576	51.6737		-4.60803	17.2216
-5.41539	-76.057		-6.31317	-8.02681		-4.26367	54.8599		-4.17875	15.8047
-5.02158	-78.3283		-5.54282	-1.31817		-3.57336	59.6645		-4.10417	5.92074
-4.71507	-82.6713		-4.86525	3.19198		-3.59155	47.567		-3.47025	9.4006
-4.16483	-81.2103		-4.44597	1.54185		-3.40874	40.2683		-3.101	6.5346
-4.02932	-89.645		-4.25771	-5.63163		-3.02857	37.6849		-2.12056	18.2787
-3.56729	-90.2763		-4.0176	-11.5634		-1.85078	54.1371		-1.95685	10.527
-3.0698	-90.0636		-2.79342	6.00363		-2.16819	34.8896		-1.1565	17.9594
-2.21578	-81.3405		-2.96623	-9.78396		-1.37238	42.2199		-0.88092	12.8886
-2.44316	-98.4382		-2.28047	-5.09051		-0.88216	42.268		-0.34705	13.9562
-2.02115	-100.016		-1.99852	-10.0231		-0.59567	37.4329		-0.02054	10.0956
-0.23127	-68.9546		-1.15815	-1.62589		-0.22096	34.7188		0.0022	-1.03419
2.33987	-19.2297		-1.27184	-16.0099		0.64306	43.6755		0.80801	6.5451
3.39489	-5.69511		0.09877	5.05343		0.78403	35.3722		1.53379	12.2077
3.34486	-18.5684		0.43346	1.38005		1.68352	45.1938		1.59745	2.05489
3.83599	-18.5101		0.77635	-2.10957		2.31562	48.6102		3.13723	27.1631
4.81188	-6.86615		0.27703	-25.6973		2.31744	36.9858		3.08539	14.2609
5.51583	-1.72698		1.58489	-6.13887		3.01775	42.0509		3.36733	9.31283
5.61496	-11.0287		2.18424	-3.48559		3.34244	38.1246		3.58197	2.77698
5.64861	-21.8837		2.18606	-15.1038		3.57345	31.9727		4.40415	10.7446
6.41532	-15.2572		2.48619	-19.6064		4.63301	45.6161		4.80888	8.73297
6.8637	-16.2122		3.02189	-18.4883		4.35834	27.3963		5.52101	14.0622
6.88644	-27.3406		3.73493	-13.1233		4.70759	24.0626		6.10673	16.3907
7.48397	-24.7275		4.4789	-7.03993		5.70076	36.1152		7.36729	34.8188
7.71317	-30.9203		5.14738	-2.74045		6.57387	45.2957		7.26906	20.8113
8.76091	-17.576		5.30472	-10.6562		6.25919	26.1144		7.38366	11.8697
9.02193	-23.0092		6.08234	-3.75191		6.74213	25.968		7.51099	3.25345
9.50578	-23.1156		6.25241	-11.3607		8.09455	46.6062		7.90844	1.08593
10.2461	-17.1265		6.17783	-24.8009		8.16276	36.5635		8.10671	-5.85994
9.75316	-40.5603		6.49434	-28.9077		8.98676	44.5673		9.19537	8.47353
10.0851	-44.2933		7.58482	-14.5462		9.4879	44.8606		10.345	24.2519
11.1565	-30.3803		8.407	-6.57957		9.76802	39.879		10.8579	24.8237
11.232	-40.2327		8.49796	-16.0636		10.6793	49.9701		11.0353	17.4
11.0219	-56.9214		8.9618	-16.673		11.2796	52.6475		11.2072	9.82855
12.4553	-34.3627		9.93223	-5.15678		11.5315	46.9869		12.2595	23.2945
12.6936	-40.343		10.5743	-1.50689		11.6916	39.148		12.676	21.5861
13.1501	-41.108		11.241	2.74993		11.9508	33.6672		13.2872	24.4972
13.4957	-44.5187		11.1919	-10.0906		12.5129	35.4219		13.259	12.1519
14.0305	-43.4218		11.5357	-13.5371		12.8203	31.0926		13.4245	4.44651
14.1788	-51.5468		12.0959	-11.8308		13.245	29.584		14.1166	9.30908
15.0082	-43.4202		12.8763	-4.87374		14.1427	39.3473		14.5805	8.70556
15.0091	-55.0623		13.1091	-10.9862		14.2555	30.3758		15.7583	25.1702
15.0974	-64.6183		13.9558	-2.43751		14.8503	32.904		15.4745	6.73675
15.6631	-62.7629		13.8422	-16.8132		16.0544	49.9916		15.6219	-1.42431
16.2533	-60.355		15.0527	0.43086		16.5829	50.9479		16.3977	5.42919
17.0164	-53.797		15.6148	2.19074		16.541	38.2807		17.3463	16.4284
17.523	-53.3613		15.9876	-0.58427		16.4046	23.3565		17.8001	15.5954
17.6567	-61.84		16.5424	1.0022		17.2104	30.9338		18.8324	28.5652
17.955	-66.3832		16.8426	-3.50051		18.481	49.5956		18.2648	3.35888
18.9663	-53.9069		17.6811	4.84097		18.2736	32.9802		18.6041	-0.22385
18.5007	-76.6814		17.9185	-1.15846		18.9685	37.8967		19.1625	1.46019
19.0809	-74.5012		18.1195	-8.0088		19.556	40.2579		19.0034	-14.0088
19.5366	-75.2772		18.215	-17.4132		19.8288	35.1007		20.6314	13.1802
19.5739	-86.0538		19.7575	7.76417		19.978	27.0048		21.2698	16.7637
20.5598	-74.1827		19.8548	-1.59209		20.8575	36.3287		21.6454	14.0639
20.5898	-85.1404		19.4292	-23.4121		21.0858	30.1289		21.8091	6.30965
21.1018	-84.5766		20.597	-7.19723		21.7688	34.7728		22.7005	15.9347
21.3938	-89.2655		21.2118	-4.19224		22.3854	37.8119		23.3453	19.6656
21.8831	-89.2514		22.2732	9.48006		22.8047	36.1588		23.6518	15.3025
21.9877	-98.4274		21.7138	-15.5381		23.4313	39.4714		23.1543	-8.24412
22.1941	-105.158		23.1836	7.89744		23.535	30.2667		24.1274	3.32887
22.3606	-112.848		23.0599	-6.7221		23.9925	29.5265		24.1566	-7.6483
22.99	-109.484		22.9335	-21.42		25.0766	43.7484		24.4603	-12.0537
23.7285	-103.537		23.842	-11.3948		24.8529	26.7355		25.75	7.07501
23.8476	-112.352		24.9725	3.94055		25.9506	41.2915		26.5303	14.046
24.2514	-114.361		25.2208	-1.8076		25.6687	22.8778		27.0615	15.0463
24.6761	-115.89		25.1799	-14.4398		26.1234	22.0841		27.4899	13.6234
25.2091	-114.828		25.5464	-17.3505		26.9938	31.1826		27.88	11.2736
26.2314	-102.1		25.9002	-20.5781		27.4931	31.4521		28.2702	8.91593
29.1008	-45.2578		27.2199	-0.73		27.0238	8.57699		28.7168	7.90624
29.5365	-46.5229		27.9793	5.73031		27.9288	18.5165		28.7832	-2.16448
30.5497	-33.9969		27.8056	-10.0716		28.5163	20.87		29.87	12.1125
31.5128	-22.6653		28.0112	-16.8362		30.0288	45.3315		30.7531	21.5386
31.3691	-37.7608		28.8943	-7.42501		30.4017	42.558		30.644	7.26187
32.2295	-28.8855		29.6255	-1.63638		30.73	38.7329		30.9905	3.87799
32.9571	-23.179		30.0821	-2.39376		30.57	23.2436		31.8955	13.81
32.8507	-37.3893		30.4077	-6.28648		31.233	27.4195		31.8109	0.11222
32.7024	-52.5864		30.2503	-21.7197		31.8724	31.0112		32.2956	0.03576
32.9444	-58.4746		31.1807	-11.1722		33.3821	55.398		32.8914	2.59409
34.5142	-32.6657		31.6801	-10.9006		33.5058	46.6766		33.8327	13.391
34.9953	-32.8366		31.691	-22.3237		34.4217	56.8831		34.6439	21.1104
34.4105	-58.4672		33.1162	0.04238		33.8533	31.6469		35.1696	21.9839
35.1435	-52.6233		32.7042	-21.4545		34.1434	26.9106		35.3834	15.4286
35.9084	-46.0424		33.892	-4.75976		35.4321	46.0017		34.8477	-9.04111
36.1949	-50.8568		34.173	-9.72472		36.1916	52.4662		36.8413	26.9087
36.6187	-52.416		35.1252	1.35623		35.1702	16.4137		36.4784	6.56865
37.138	-51.673		35.4599	-2.31708		35.8178	20.2068		37.6116	21.9572
37.4673	-55.4891		35.6691	-8.99299		36.3043	20.1576		38.0445	20.6297
38.083	-52.4461		36.6559	2.89784		36.4599	12.222		38.1282	10.955
38.3331	-58.1307		37.1707	3.52915		38.1233	40.2666		38.8313	16.0765
39.269	-47.4673		36.9524	-13.3466		37.916	23.6486		38.7549	2.59245
39.9447	-42.9926		37.6454	-8.47974		39.1019	40.3043		39.2287	2.24857
40.0466	-52.2208		38.3712	-2.81603		39.5676	39.7571		39.9645	8.1348
40.2422	-59.2301		38.594	-9.16508		40.257	44.5537		40.5175	9.66774
40.5796	-62.8349		39.1379	-7.83282		40.7218	43.9771		41.0368	10.4021
41.3899	-55.152		39.6318	-7.71427		40.6708	31.0926		41.2714	4.33847
41.3499	-67.7781		39.7409	-16.7813		41.0183	27.7173		42.0563	11.4258
41.8392	-67.7525		40.6204	-7.45377		41.4948	27.4412		42.2555	4.51796
42.0821	-73.6311		40.8805	-12.9012		42.5244	40.3492		42.7421	4.45208
42.8488	-66.9818		41.8109	-2.34111		42.5607	29.5483		43.3578	7.48896
42.8624	-78.3169		42.0037	-9.41813		43.4248	38.5085		44.4674	22.3125
43.4645	-75.6117		42.0001	-21.1737		42.9055	14.4447		44.0072	-0.33491
43.5473	-85.3034		42.8168	-13.3451		43.3366	13.0829		44.813	7.24035
43.8865	-88.8651		43.1688	-16.603		44.2933	24.2625		45.2677	6.44017
44.4113	-88.0059		43.5226	-19.8151		44.8436	25.7245		45.788	7.17865
44.8378	-89.4944		44.8514	0.25345		45.2838	24.581		46.5792	14.4054
45.7328	-79.7846		45.1606	-4.02939		46.1769	34.2273		47.1395	16.1223
45.7792	-90.3488		46.1192	7.17926		46.2397	24.0677		47.1349	4.34518
46.4758	-85.3695		46.2311	-1.80752		47.0764	32.3634		47.6424	4.81037
46.7505	-90.477		46.6813	-2.72764		47.7958	37.8924		48.1718	5.77735
46.4695	-108.855		47.1233	-3.84611		48.8181	50.6306		48.5938	4.18942
47.3353	-99.8663		47.2761	-11.8535		49.1582	47.0719		49.4651	13.3261
47.7709	-101.116		47.9191	-8.17846		49.3556	40.1249		49.9416	13.0315
48.3694	-98.494		48.2474	-12.0074		49.3665	28.727		50.3927	12.1309
48.2957	-111.926		48.3884	-20.3143		50.1441	35.6231		50.8584	11.5945
48.0956	-128.368		48.855	-20.8262		50.3178	28.0932		51.4378	13.7517
48.8051	-123.089		49.428	-18.8105		51.0645	34.2613		51.8943	12.9808
49.288	-123.232		51.0605	8.50627		51.944	43.6001		52.4082	13.6016
50.2311	-112.379		51.4443	6.00336		51.8894	30.6402		53.2713	22.5246
50.1766	-125.356		52.04	8.55525		52.5979	35.8753		53.5878	18.4314
51.4599	-106.376		51.5444	-14.9525		53.0045	33.922		53.877	13.6569
54.2684	-50.9865		51.9745	-16.3527		52.7871	17.0568		54.3609	13.5468
55.0214	-44.6656		52.6921	-10.8703		53.6921	27.0023		55.3741	26.0721
55.7882	-38.0316		53.6435	0.17613		54.2387	28.3999		55.4905	17.1848
56.0792	-42.7416		53.5971	-12.603		54.7171	28.1406		56.0043	17.8027
56.7322	-38.8098		54.613	-0.02068		55.2273	28.6596		56.8993	27.4899
57.0096	-43.8545		55.1414	0.93499		56.0549	36.7634		57.0202	18.7131
57.7518	-37.81		55.125	-11.1178		56.4624	34.8132		57.0557	7.89599
58.2292	-38.0711		56.2237	3.45018		56.7561	30.1668		57.7897	13.7562
58.5257	-42.6497		56.6521	2.00823		56.7298	17.8805		57.9234	5.27577
59.0014	-42.9793		56.1691	-21.1817		57.8948	34.0317		58.6837	11.776
59.1324	-51.5179		57.0159	-12.6427		57.4774	12.3814		59.6832	23.9767
59.6408	-51.0388		57.6489	-9.20445		58.4423	23.7591		60.5536	33.0849
60.1192	-51.283		58.6275	2.50001		58.8744	22.4222		59.9897	7.95298
61.2706	-35.4576		59.034	0.54866		59.5528	26.9474		60.6837	12.8625
61.4225	-43.4953		59.4724	-0.65229		60.3568	34.4844		61.1339	11.9335
61.3897	-55.9368		59.9372	-1.21854		60.2586	20.4581		61.2557	3.17955
62.4511	-42.2682		60.2164	-6.22405		61.4928	38.2747		61.8606	5.96421
62.1883	-60.2012		60.8066	-3.79651		61.6274	29.8188		62.9838	21.1086
62.4384	-65.8944		61.104	-8.36775		61.5401	16.0543		63.4576	20.7603
63.0614	-62.6932		61.4533	-11.6983		61.9366	13.8723		63.8551	18.5884
63.728	-58.4305		62.5429	2.66582		63.0126	27.8859		64.1962	15.0592
64.301	-56.432		62.9576	0.9011		63.109	18.5182		64.4481	9.39778
64.3128	-67.8185		63.185	-5.35001		63.8939	25.5922		65.7205	28.1295
64.6366	-71.7442		63.7116	-4.43409		63.9966	16.3889		65.665	15.1226
64.6057	-84.1397		64.2345	-3.61614		64.5523	17.9906		65.9115	9.3586
65.0605	-84.9557		64.7748	-2.37801		64.7552	11.157		66.1379	3.09975
65.9636	-75.057		64.6556	-16.8973		65.7283	22.7273		66.8382	8.15344
66.21	-80.8345		65.7579	-2.24746		66.4359	27.9702		68.519	36.6193
66.914	-75.7034		65.9544	-9.21866		67.4109	39.5641		68.6854	28.9089
67.0068	-85.1527		66.1645	-15.8598		67.1371	21.3746		68.3525	9.29361
67.1869	-92.5155		66.7875	-12.6595		68.1039	32.7879		69.8086	32.404
67.9372	-86.2684		67.4241	-9.12149		68.8797	39.6418		70.1197	28.1696
68.4465	-85.7741		67.255	-24.8397		68.8915	28.2703		70.4089	23.4026
68.6111	-93.4994		68.1799	-14.4145		69.3736	28.1083		70.2652	8.30584
69.1659	-91.9265		68.8047	-11.1485		69.9947	31.2667		70.8154	9.77233
69.205	-102.659		69.717	-1.04775		70.7869	38.5205		71.0274	3.17629
69.647	-103.773		69.8434	-9.69791		70.635	23.2362		72.3143	22.2315
70.0781	-105.146		70.159	-13.8214		71.0352	21.1135		72.7545	21.0802
70.3874	-109.423		70.2945	-22.2569		71.4645	19.7026		73.1019	17.7134
71.1222	-103.55		70.6365	-25.7478		72.6487	36.3168		73.3538	12.0618
71.3451	-109.883		71.2113	-23.695		73.0625	34.5319		73.654	7.56407
71.7134	-112.763		72.2435	-10.7218		73.419	31.3682		74.3525	12.577
72.1982	-112.857		72.8502	-7.90317		73.8801	30.7164		74.8682	13.2032
72.109	-126.643		73.6924	0.53997		74.5741	35.609		75.6076	19.2033
72.8066	-121.67		73.6423	-12.3124		75.0552	35.4298		76.2542	22.9671
73.4187	-118.713		74.3327	-7.511		75.8674	43.1659		76.578	19.0488
73.737	-122.772		75.1894	1.2893		76.2257	40.0438		76.9627	16.5533
74.1781	-123.914		75.2058	-9.99343		76.484	34.55		77.282	12.5184
74.4028	-130.209		75.776	-8.03155		76.9824	34.7957		77.5439	7.10615
75.2077	-122.66		76.1407	-11		76.8505	19.9763		78.1451	9.78691
75.1622	-135.424		76.49	-14.3141		77.2807	18.5715		79.1037	21.0143
75.3141	-143.458		76.3726	-28.7866		78.3257	31.8702		79.4147	16.7695
75.4523	-151.815		77.294	-18.4596		79.0651	37.8604		79.392	4.55481
76.0071	-150.248		78.0679	-11.6502		78.8187	20.2898		80.1842	11.8071
76.8648	-141.436		79.0174	-0.64177		78.8532	9.46513		80.226	1.14099
76.3318	-165.818		79.142	-9.3372		80.1384	28.4814		81.0209	8.46716
77.6333	-146.408		79.7732	-5.92002		81.3862	46.6049		81.2201	1.54466
81.5405	-64.7811		79.6168	-21.3286		81.4635	36.7772		82.4497	19.2352
82.5746	-51.7499		80.7091	-6.90555		81.4216	24.1095		82.5825	10.7544
82.5946	-62.9536		81.2202	-6.37678		81.7718	20.8156		82.7125	2.1785
82.8647	-68.166		81.3749	-14.3434		82.9514	37.3186		83.6839	13.7016
84.0216	-52.2119		81.997	-11.1743		83.0369	27.6859		84.1023	12.0326
84.3272	-56.5688		82.4735	-11.4526		83.4789	26.5681		84.4124	7.77452
84.5928	-61.9098		82.6773	-18.2461		84.1047	29.8429		85.2773	16.7486
84.8792	-66.7244		83.2548	-16.1314		83.4962	3.65549		85.3974	7.96488
85.4841	-63.9438		83.7505	-15.9576		84.5503	17.151		85.9149	8.65586
85.2276	-81.7461		84.2307	-16.1573		85.217	21.4049		86.0604	0.45912
86.0507	-73.7669		84.3134	-25.8452		85.7117	21.5499		87.2482	17.1548
86.7719	-68.193		85.3275	-13.3129		86.1383	20.0752		87.7193	16.7341
86.9938	-74.5625		85.8678	-12.0643		87.0032	29.0637		88.0749	13.5533
87.2094	-81.08		86.2034	-15.729		87.4598	28.2966		88.4205	10.1447
87.6114	-83.1483		86.75	-14.3346		87.6844	21.9955		88.7016	5.19937
88.419	-75.5299		87.112	-17.3722		87.9882	17.5805		89.562	14.0569
87.9579	-98.2048		88.0087	-7.61653		88.5384	19.049		90.1377	16.1405
88.4054	-99.2033		88.2043	-14.6071		88.3111	1.96906		90.8234	20.8467
89.6295	-81.6259		89.1965	-2.5929		89.5844	20.7043		91.3009	20.588
90.168	-80.4491		89.2702	-12.499		90.0619	20.4242		91.0681	3.35564
90.4772	-84.7367		89.9632	-7.60891		90.502	19.2636		91.3018	-2.7154
90.0361	-106.924		90.488	-6.75413		91.136	22.7534		92.325	10.0328
90.8974	-98.0328		90.4162	-20.1356		91.7235	25.1112		92.5633	4.06439
91.8405	-87.1784		91.5794	-4.01948		92.0436	21.0822		92.8789	-0.06324
92.1398	-91.7057		91.9005	-8.0212		92.8322	28.2517		94.5051	27.1052
92.3799	-97.6332		92.2379	-11.6364		92.9422	19.2096		94.3013	10.573
92.911	-96.6212		93.0146	-4.7675		93.5716	22.559		94.9898	15.3283
93.1402	-102.797		93.8622	3.80577		94.2974	28.2271		95.5464	16.9677
93.3985	-108.302		94.0641	-3.02755		94.7885	28.2963		95.7238	9.52754
93.5513	-116.313		94.8299	3.59393		95.075	23.4581		96.2313	9.97606
93.705	-124.312		94.6053	-13.4519		95.6452	25.4144		97.0953	18.9549
94.1015	-126.516		95.1319	-12.5277		96.5429	35.1923		96.9671	4.22076
94.6763	-124.467		96.2242	1.88277		96.3283	18.4014		97.3909	2.66291
94.9328	-129.993		96.7044	1.68563		97.3151	30.2936		97.5173	-5.98539
95.2066	-135.13		97.0546	-1.62759		97.5652	24.5875		98.7315	11.3384
95.5249	-139.189		96.7244	-21.1736		97.7143	16.4775		99.7674	24.411
96.699	-122.832		97.2365	-20.6199		98.7694	30.0166		99.6483	9.90228
96.88	-130.169		98.3952	-4.62676		98.9731	23.1994		99.5473	-4.1737
97.7268	-121.609		98.517	-13.3635		99.667	28.1049		101.645	34.2469
97.6577	-134.932		98.6398	-22.1136		100.068	26.034		101.174	11.3428
98.0224	-137.895		99.2792	-18.5193		100.377	21.736		101.692	12.0353
98.2206	-144.826		100.219	-7.73874		100.933	23.3419		101.931	6.07608
98.79	-142.907		101.242	5.01174		101.59	27.3535		102.966	19.1256
99.4039	-139.911		101.24	-6.69549		101.903	23.1632		103.228	13.7095
99.845	-141.03		101.59	-9.992		102.375	22.7757		103.778	15.1803
100.654	-133.397		101.965	-12.7064		102.984	25.6572		104.552	21.9979
100.858	-140.178		102.491	-11.8185		103.796	33.3673		104.781	15.815
101.556	-135.191		103.719	5.84222		104.704	43.3822		105.311	16.7805
104.453	-77.6647		104.358	9.43262		104.962	37.8716		105.997	21.4941
105.233	-70.7223		104.173	-6.65933		105.386	36.3453		106.139	13.2225
106.123	-61.1405		104.148	-18.9365		106.22	44.5925		106.419	8.26027
106.914	-53.9159		104.549	-21.0227		105.945	26.3573		106.425	-3.27533
107.236	-57.8851		105.067	-20.3048		106.276	22.5935		107.29	5.69695
107.507	-63.0741		106.16	-5.86391		107.072	29.9333		107.731	4.56467
107.903	-65.3075		106.443	-10.7777		107.34	24.6678		107.9	-3.06074
108.473	-63.3496		106.96	-10.1181		108.088	30.8577		108.906	9.29716
109.195	-57.8006		107.547	-7.74898		108.762	35.2827		109.527	12.4721
109.294	-67.0995		107.835	-12.5589		109.267	35.6686		110.139	15.4125
109.288	-78.8863		108.111	-17.6172		109.265	23.9624		109.645	-8.049
109.484	-85.8874		108.728	-14.5606		109.973	29.2171		110.677	4.91502
109.715	-92.0429		109.303	-12.4925		110.089	20.298		111.631	16.015
110.745	-79.0978		109.868	-10.6913		110.882	27.5619		111.807	8.58082
111.005	-84.5604		110.541	-6.26644		110.847	15.0781		111.902	-0.84074
111.365	-87.633		110.676	-14.7022		111.793	26.0027		112.478	1.27075
112.469	-72.948		110.91	-20.7974		112.185	23.6946		113.602	16.4169
112.78	-77.1783		111.511	-18.1082		112.709	24.5253		113.858	10.8761
113.034	-82.768		111.828	-22.1974		112.713	12.9645		114.367	11.3451
113.11	-92.6241		112.692	-13.2412		113.896	29.5324		114.705	7.76637
113.516	-94.6168		113.009	-17.3427		114.449	31.0841		115.538	15.9986
114.143	-91.2931		114.205	-0.45997		114.952	31.419		115.849	11.7543
114.745	-88.5813		114.308	-9.65297		115.53	33.5751		115.991	3.47113
114.14	-114.712		114.582	-14.7771		116.32	40.7474		116.276	-1.40532
115.202	-101.01		115.062	-14.9998		116.13	24.5488		116.845	0.52763
115.816	-98.0157		114.666	-36.1125		116.959	32.6799		117.628	7.5546
116.011	-105.018		115.88	-18.771		117.388	31.2511		118	4.7792
116.592	-102.812		116.019	-27.1236		117.632	25.4233		119.01	17.2285
116.809	-109.316		116.917	-17.3464		118.345	30.7703		118.922	3.47315
117.281	-109.697		117.647	-11.575		118.915	32.712		119.876	14.581
117.102	-125.65		118.027	-14.1915		119.169	27.1312		119.986	5.54005
117.989	-116.137		119.041	-1.64924		119.46	22.4102		120.06	-4.36965
118.543	-114.557		118.852	-17.8191		119.711	16.7376		120.719	-0.27862
119.386	-106.094		119.073	-24.2123		120.123	14.9003		121.27	1.19324
119.386	-117.772		119.933	-15.3419		121.146	27.6374		122.172	11.0535
119.571	-125.021		120.865	-4.7537		121.326	20.2808		123.007	19.3182
119.94	-127.858		121.525	-0.65223		121.777	19.378		123.434	17.8785
119.867	-141.295		122.338	7.06677		122.809	32.3576		123.568	9.39131
120.398	-140.271		122.359	-4.06149		123.116	28.0221		124.13	11.1508
121.276	-130.962		123.263	5.85497		123.413	23.4597		124.349	4.71774
121.517	-136.869		123.516	0.22324		124.273	32.3364		124.603	-0.89255
121.994	-137.166		123.067	-22.1698		124.506	26.2238		125.006	-2.93948
121.958	-149.692		124.185	-7.16042		124.835	22.4217		125.715	2.34717
122.481	-148.858		124.443	-12.6542		125.549	27.783		126.67	13.479
122.483	-160.482		124.565	-21.3969		126.173	31.0284		127.251	15.6902
123.53	-147.141		125.771	-4.28361		126.663	31.0448		127.007	-1.8251
124.186	-143.162		126.327	-2.68398		126.627	18.5287		127.751	4.26867
124.597	-145.003		126.261	-15.9066		126.664	7.7485		128.276	5.13115
124.705	-154.09		126.637	-18.5949		127.572	17.7646		128.977	10.2044
125.062	-157.254		126.981	-22.0554		128.648	31.798		129.73	16.5247
126.011	-146.235		127.293	-26.2718		129.27	34.9838		130.161	15.167
125.716	-164.937		128.249	-15.0931		129.524	29.3782		130.838	19.6726
125.42	-183.689		128.881	-11.683		129.452	15.9923		131.1	14.2519
126.043	-180.474		129.093	-18.2773		129.777	12.0818		131.759	18.3121
126.195	-188.516		129.181	-27.8524		129.971	5.06072		131.548	1.61809
126.629	-189.811		129.793	-24.9049		130.334	2.06686		132.006	0.88962
130.959	-98.1056		131.115	-5.00865		131.608	20.7902		133.04	13.92
132.006	-84.7809		131.271	-12.9577		131.918	16.5383		133.626	16.2224
131.929	-98.2656		131.46	-20.0993		132.45	17.5749		133.984	13.1309
132.927	-86.1057		131.744	-24.9735		133.523	31.5303		134.478	13.2466
133.242	-90.2587		132.46	-19.5565		133.412	17.2231		135.072	15.7576
133.57	-94.0807		133.057	-16.9556		134.201	24.3847		135.33	10.2422
133.466	-108.235		133.645	-14.5808		134.725	25.2432		134.898	-11.7345
134.558	-93.8276		134.226	-12.3955		135.044	21.1795		135.341	-12.8099
134.726	-101.484		134.446	-18.7968		135.541	21.3925		135.953	-9.86016
135.494	-94.8042		135.462	-6.20793		135.661	12.5972		136.607	-5.90864
135.713	-101.244		135.903	-7.3372		136.399	18.5385		137.045	-7.12379
136.146	-102.581		135.978	-17.2018		136.415	7.25262		138.01	4.25149
136.419	-107.711		136.55	-15.2205		137.634	24.6904		138.512	4.55415
136.989	-105.773		137.188	-11.6527		138.176	25.9718		138.671	-3.30775
137.273	-110.64		138.018	-3.49217		138.322	17.7995		138.925	-8.90276
137.798	-109.784		138.785	3.13263		139.231	27.8327		139.401	-9.18739
137.902	-118.974		139	-3.38915		138.84	6.83366		140.556	6.72484
138.174	-124.145		139.347	-6.76837		139.655	14.6171		140.542	-5.28921
138.66	-124.201		139.794	-7.78382		140.337	19.2375		140.883	-8.81031
139.069	-126.106		140.32	-6.8774		139.986	-0.81275		141.456	-6.79578
139.622	-124.571		141.615	12.3857		140.94	10.2932		141.708	-12.462
140.182	-122.858		141.582	-0.08226		142.311	31.3884		143.183	11.0939
140.565	-125.39		141.858	-5.15166		142.218	17.4792		143.521	7.51955
140.726	-133.199		142.507	-1.33536		142.917	22.5255		143.393	-7.21849
141.786	-119.548		143.019	-0.73578		143.417	22.7996		143.42	-18.2434
141.588	-135.955		143.111	-10.215		144.142	28.4338		144.331	-8.14747
142.111	-135.13		144.173	3.45626		144.257	19.5141		144.317	-20.1345
142.483	-137.908		143.944	-13.6837		144.461	12.702		145.283	-8.75173
142.902	-139.57		144.62	-9.17976		146.584	51.733		146.076	-1.47743
143.023	-148.346		145.24	-6.05137		146.6	40.446		146.657	0.73985
143.734	-143.038		145.34	-15.3336		146.82	34.0381		147.524	9.75958
144.37	-139.515		145.756	-17.0584		147.144	30.1289		147.57	-0.81392
144.257	-153.891		146.607	-8.41069		147.175	19.1983		148.12	0.65088
144.646	-156.262		146.222	-29.2702		147.888	24.531		148.894	7.47327
145.187	-155.008		148.439	11.9966		148.224	20.8958		148.746	-7.73223
145.664	-155.295		148.114	-7.42394		149.073	29.5015		149.541	-0.39964
146.402	-149.332		148.526	-9.24777		148.722	9.4641		150.625	13.8034
146.123	-167.664		148.892	-12.1915		149.457	15.3488		150.679	3.4313
147.121	-155.507		149.178	-17.0332		149.915	14.603		150.258	-18.2908
146.851	-173.614		149.213	-27.837		150.631	20.0613		150.524	-23.6
147.583	-167.809		150.069	-19.0811		151.286	24.0343		151.553	-10.6889
148.706	-152.656		149.933	-34.0036		151.656	21.181		152.071	-9.99406
148.993	-157.472		150.875	-23.1731		152.169	21.7482		153.044	1.56388
148.156	-189.1		152.545	5.03709		152.957	28.9183		153.197	-6.42299
148.877	-183.57		153.029	4.92932		152.81	13.7444		153.447	-12.1395
149.539	-179.436		152.244	-25.4882		153.257	12.7599		154.252	-4.58854
149.8	-184.865		153.644	-3.70301		153.66	10.7173		155.352	10.0119
150.658	-176.023		154.013	-6.57949		154.708	24.0601		155.676	6.09198
151.08	-177.628		154.393	-9.17102		155.884	40.468		155.453	-10.8963
150.835	-195.158		155.127	-3.29967		155.987	31.2866		156.127	-6.48341
151.689	-186.413		155.725	-0.68448		156.354	28.3631		157.139	6.02319
151.767	-196.224		155.455	-18.8065		156.594	22.439		157.301	-1.76658
151.865	-205.546		155.681	-25.0807		156.906	18.2128		157.926	1.48092
153.562	-176.704		156.544	-16.1492		157.133	11.9522		157.963	-9.29456
157.167	-102.284		157.778	1.6591		158.112	23.6824		159.053	5.04755
157.713	-100.926		157.837	-8.59176		158.626	24.2808		159.696	8.74421
157.798	-110.547		157.98	-16.8434		159.116	24.3171		159.439	-9.03964
157.934	-118.951		158.92	-6.06651		159.27	16.3375		159.69	-14.7312
159.009	-104.983		158.486	-28.0806		159.714	15.2663		160.269	-12.5805
160.16	-89.1481		159.006	-27.3579		160.495	22.2418		160.735	-13.1006
160.185	-100.239		159.654	-23.5325		160.755	16.7899		160.834	-22.4118
160.019	-115.861		160.199	-22.1802		160.786	5.86887		161.494	-18.3158
160.978	-104.6		161.007	-14.5765		161.993	23.0208		162.717	-0.77358
161.394	-106.359		161.533	-13.6679		162.517	23.8619		163.425	4.4511
160.876	-130.395		161.418	-28.0853		163.336	31.7529		163.857	3.0912
161.505	-127.024		162.68	-9.61635		163.243	17.8588		164.972	18.0548
162.352	-118.472		163.341	-5.48139		164.226	29.6748		165.719	24.2293
162.408	-128.801		163.598	-11.0284		164.535	25.3758		165.374	4.3131
162.852	-129.857		164.152	-9.46723		164.68	17.1764		165.662	-0.45211
163.649	-122.512		164.665	-8.87708		165.406	22.849		166.039	-3.13126
164.097	-123.477		165.264	-6.24473		165.855	21.9146		166.995	8.03449
164.501	-125.499		165.644	-8.8442		166.24	19.431		167.469	7.7
164.947	-126.521		165.788	-17.0703		166.88	23.0593		167.747	2.65287
164.954	-138.009		165.637	-32.3364		167.402	23.8457		168.317	4.59532
165.259	-142.392		166.775	-16.8234		167.908	24.2748		169.148	12.7864
165.89	-138.991		167.678	-6.93358		168.247	20.6871		169.674	13.6779
166.982	-124.572		168.233	-5.3337		169.137	30.2829		169.968	9.0106
166.449	-148.966		168.402	-12.9951		169.022	15.8742		170.421	8.15826
167.134	-144.275		168.879	-13.2443		170.457	38.4433		171.504	22.368
167.502	-147.147		169.528	-9.42426		170.734	33.4106		171.346	6.92706
167.727	-153.449		170.245	-3.95738		171.011	28.3481		171.627	1.99541
168.173	-154.47		170.304	-14.2083		171.493	28.2127		172.624	14.1219
168.609	-155.722		170.779	-14.5395		172.284	35.4227		172.7	4.2488
168.682	-165.648		171.657	-5.26692		171.629	8.11599		173.281	6.45869
169.62	-154.921		171.644	-17.2307		172.133	8.47606		173.227	-6.48463
169.5	-169.457		172.065	-18.8301		173.422	27.6147		174.487	11.9293
170.362	-160.542		172.715	-14.9886		173.818	25.3881		175.086	14.5721
170.188	-176.347		172.829	-23.9225		173.985	17.6945		175.712	17.8466
170.916	-170.639		173.644	-16.1464		174.042	7.41103		175.677	5.35491
171.064	-178.767		174.342	-11.1535		174.711	11.7223		176.358	9.93981
171.606	-177.497		174.774	-12.5028		175.607	21.4465		176.865	10.3916
172.551	-166.596		174.805	-23.4013		175.653	10.8749		177.826	21.6571
172.593	-177.272		175.427	-20.243		176.413	17.3606		177.781	8.92233
173.005	-179.101		175.904	-20.5092		176.854	16.2119		177.551	-8.23874
173.351	-182.481		176.564	-16.3978		177.2	12.8054		178.426	0.98323
173.56	-189.185		176.425	-31.3965		177.974	19.6163		178.887	0.3357
173.971	-191.024		177.689	-12.8831		178.134	11.7846		179.484	2.91824
174.565	-188.498		178.115	-14.3667		178.431	7.21594		180.827	23.3214
174.97	-190.501		177.937	-30.2966		179.1	11.5127		180.676	8.06049
174.769	-206.968		178.99	-16.8248		179.806	16.7138		181.563	17.5593
177.748	-147.517		178.998	-28.285		180.189	14.1867		181.475	3.78077
180.131	-102.277		179.542	-26.9671		180.688	14.4254		182.223	10.0067
179.948	-118.306		180.392	-18.3466		181.758	28.3283		182.405	2.66875
180.601	-114.375		180.589	-25.3026		181.694	15.1252		183	5.21119
180.973	-117.165		181.594	-12.9608		182.264	17.0658		183.625	8.46448
181.099	-125.823		182.397	-5.46993		182.77	17.4882		183.922	3.8984
181.831	-119.988		182.495	-14.7908		182.759	5.56023		184.285	0.90611
181.899	-130.058		182.829	-18.4713		183.181	3.97514		184.479	-6.13415
182.455	-128.432		183.14	-22.7087		184.588	25.9087		185.435	5.03086
183.912	-105.305		183.358	-29.1658		185.227	29.4761		186.265	13.1815
183.347	-130.472		184.512	-13.2991		184.88	9.54144		186.794	14.1603
183.539	-137.531		184.765	-18.9008		185.441	11.285		186.176	-12.2794
184.45	-127.479		184.804	-29.6292		185.597	3.32745		187.182	0.06171
184.744	-132.109		185.773	-18.1831		185.797	-3.55786		187.807	3.34916
184.958	-138.66		186.1	-22.0239		186.322	-2.70454		188.115	-0.97635
185.1	-146.94		186.003	-36.0079		187.373	10.7326		188.85	4.89795
185.019	-160.537		187.176	-19.6633		187.549	3.26591		189.683	13.1198
186.068	-147.161		187.635	-20.3805		188.393	11.7432		189.834	5.07579
186.404	-150.786		187.83	-27.3864		188.902	12.252		190.294	4.38994
187.088	-146.122		187.903	-37.3178		189.595	17.1305		190.696	2.32902
187.117	-157.101		188.923	-24.6035		189.645	6.65266		190.935	-3.64305
188.087	-145.623		189.539	-21.5678		190.268	9.87981		191.756	4.30427
188.348	-151.051		190.211	-17.1925		190.578	5.60071		192.14	1.82001
188.437	-160.592		190.407	-24.186		191.31	11.3986		192.479	-1.76364
189.278	-152.178		191.34	-13.5828		191.388	1.59526		193.062	0.49677
188.775	-175.835		190.915	-35.3897		191.889	1.89447		193.335	-4.64699
189.833	-162.26		191.787	-26.2243		193.153	20.4233		194.313	7.02278
190.197	-165.227		192.003	-32.7329		193.278	11.7324		194.658	3.5988
190.482	-170.069		192.773	-26.0202		193.203	-1.70468		195.05	1.28684
190.987	-169.696		193.342	-24.0969		193.615	-3.53408		195.507	0.54633
191.35	-172.686		193.908	-22.2545		194.229	-0.55062		195.538	-10.3949
191.855	-172.299		194.459	-20.7681		195.533	18.9247		196.018	-10.5756
191.614	-189.727		194.674	-27.2942		194.438	-18.8896		196.905	-1.0876
192.355	-183.7		194.893	-33.738		195.675	-1.01113		197.278	-3.83435
192.681	-187.58		195.984	-19.3578		196.397	4.55796		198.484	13.283
193.055	-190.326		196.856	-10.1831		196.809	2.73053		198.781	8.73067
193.471	-192.042		197.193	-13.8293		196.641	-12.9438		198.794	-2.63532
193.491	-203.241		197.932	-7.82395		197.364	-7.35583		199.346	-1.12643
193.719	-209.438		197.576	-28.0034		197.54	-14.805		199.95	1.63512
194.914	-192.587		198.48	-18.0639		197.62	-24.5731		200.149	-5.28007
195.504	-190.179		198.844	-21.0396		198.445	-16.5493		201.317	10.9483
195.627	-198.909		199.489	-17.3193		199.128	-11.903		201.488	3.35757
195.59	-211.431		199.376	-31.6794		199.299	-19.4728		202.796	22.9151
195.83	-217.372		199.91	-30.5956		199.72	-21.091		202.611	6.83674
196.588	-210.956		200.114	-37.4014		200.565	-12.6007		202.94	3.04248
196.594	-222.451		201.005	-27.7713		201.434	-3.49817		203.802	11.9471
196.655	-232.663		201.227	-34.1403		201.705	-8.69101		204.16	8.84359
196.909	-238.287		201.76	-33.0819		202.313	-5.84625		204.584	7.28471
197.381	-238.666		202.273	-32.493		202.337	-16.9199		204.886	2.8371
198.059	-234.157		202.932	-28.4459		203.198	-8.02356		205.373	2.80386
198.955	-224.408		203.505	-26.4044		203.646	-9.01703		205.571	-4.15808
199.305	-227.731		203.618	-35.3762		203.395	-26.6669		206.216	-0.40337
200.236	-217.173		204.058	-36.5496		203.871	-26.9875		207.037	7.53605
200.831	-214.631		204.243	-43.7793		204.431	-25.2569		207.786	13.7578
201.109	-219.658		205.042	-36.3661		204.615	-32.5312		208.15	10.7749
201.572	-220.271		205.375	-40.0919		205.868	-14.2812		208.554	8.74751
202.543	-208.744		206.136	-33.5868		206.276	-16.2009		209.089	9.86132
202.525	-220.844		206.801	-29.3932		206.305	-27.1677		208.893	-6.4867
203.486	-209.54		207.34	-28.1699		206.523	-33.6383		209.637	-0.3747
203.272	-226.344		208.311	-16.6476		206.596	-43.5581		210.257	2.76712
204.086	-218.57		208.575	-22.0101		207.416	-35.642		210.873	5.80534
206.62	-169.726		209.05	-22.3503		207.566	-43.7404		211.149	0.71981
213.051	-27.8594		209.186	-30.7435		208.551	-31.8837		210.796	-19.3826
213.962	-17.7581		209.641	-31.5521		208.654	-41.0845		211.704	-9.35051
214.538	-15.6747		209.175	-54.3446		208.619	-53.5736		212.452	-3.15185
215.355	-7.82804		209.262	-63.9557		209.046	-55.0491		212.934	-3.3232
215.94	-5.5255		210.114	-55.2578		209.968	-44.703		213.142	-10.014
216.449	-5.01939		210.523	-57.1582		210.47	-44.394		213.643	-9.70525
217.54	9.341		211.422	-47.3591		210.446	-56.6139		214.272	-6.37179
217.797	3.81525		211.986	-45.5778		210.591	-64.8307		214.468	-13.3366
217.67	-10.8821		212.212	-51.835		212.04	-41.9059		214.661	-20.3968
218.258	-8.50788		212.928	-46.4103		212.496	-42.6698		215.646	-8.56071
218.922	-4.3028		212.71	-63.25		212.469	-54.9937		216.222	-6.4802
219.112	-11.4683		213.034	-67.184		212.32	-70.2116		216.163	-19.5413
219.855	-5.39157		214.047	-54.6677		213.143	-62.2235		215.978	-35.6151
220.295	-6.54585		214.292	-60.4858		213.488	-65.666		217.001	-22.8651
220.699	-8.57025		214.684	-62.7901		213.883	-67.8727		217.836	-14.597
221.464	-1.96953		215.265	-60.5933		213.9	-79.159		217.696	-29.6051
221.053	-23.412		215.408	-68.8436		214.68	-72.1924		218.035	-33.1537
221.614	-21.6874		215.578	-76.4463		214.617	-85.342		218.667	-29.7503
222.852	-3.80943		216.033	-77.2543		215.337	-79.8328		219.14	-30.1073
222.852	-15.4566		216.24	-83.9658		216.061	-74.2014		219.742	-27.4262
224.158	4.06211		216.517	-89.0235		215.878	-90.2426		219.929	-34.6217
224.058	-10.0018		217.091	-86.9903		216.887	-77.806		220.768	-26.2435
224.489	-11.3729		217.377	-91.8127		217.721	-69.5683		220.831	-36.4037
225.228	-5.40357		217.858	-91.9857		220.164	-22.9027		221.436	-33.6235
225.136	-19.261		218.169	-96.2349		220.985	-14.956		222.053	-30.5649
226.196	-5.63736		218.811	-92.5747		221.753	-8.29952		222.285	-36.6702
226.748	-4.12164		218.725	-106.291		222.093	-11.8427		222.807	-35.8766
226.711	-16.6556		219.833	-91.5118		222.84	-5.68002		223.277	-36.3409
227.207	-16.4769		222.863	-30.8163		222.722	-20.1628		223.284	-47.8153
227.573	-19.4196		223.315	-31.6883		224.061	0.17028		223.612	-51.6424
228.165	-16.9478		223.858	-30.4014		224.173	-8.83873		224.283	-47.3167
229.147	-5.16192		224.32	-31.0214		224.686	-8.23854		224.814	-46.2909
229.403	-10.7018		224.7	-33.6103		224.732	-18.8179		224.605	-62.9472
230.37	0.73264		225.48	-26.67		224.529	-35.3309		224.837	-69.0679
230.055	-18.4519		226.297	-18.823		225.927	-13.6162		225.372	-67.9483
230.935	-9.11522		226.22	-32.3331		225.665	-31.5397		225.843	-68.3826
231.48	-7.79126		226.738	-31.6284		226.301	-28.0157		225.832	-80.2979
230.954	-31.9976		227.311	-29.6183		226.886	-25.7004		226.478	-76.547
232.606	-4.22119		227.694	-32.1213		227.38	-25.5766		227.009	-75.5343
232.727	-13.0051		228.353	-28.0522		228.241	-16.686		227.706	-70.5531
232.952	-19.274		228.469	-36.9474		228.67	-18.1106		228.315	-67.6744
233.995	-6.06397		228.902	-38.284		228.731	-28.3265		227.942	-88.2411
234.471	-6.35933		229.459	-36.6527		229.194	-28.942		228.563	-85.1019
235.171	-1.30414		229.763	-41.0681		229.301	-38.055		228.594	-96.0337
235.568	-3.49279		230.39	-37.7378		229.964	-33.8697		228.714	-104.83
235.652	-13.1497		230.519	-46.335		230.237	-39.0391		229.257	-103.518
236.678	-0.3065		230.751	-52.4432		230.898	-34.9093		230.252	-91.4358
237.224	1.05125		231.515	-45.8818		231.67	-28.1354		233.584	-23.5324
237.497	-4.09437		231.773	-51.4063		231.576	-42.0672		235.073	0.34865
238.029	-3.06394		232.489	-45.9529		232.55	-30.474		234.826	-17.2217
238.333	-7.4725		233.478	-34.0115		232.479	-43.8285		235.462	-13.698
238.831	-7.23216		233.445	-46.4509		232.933	-44.6347		235.976	-13.0948
240.12	11.8808		233.907	-47.0845		233.379	-45.6658		235.806	-28.8144
240.602	11.7205		234.325	-48.7891		233.804	-47.1709		236.509	-23.6859
240.464	-3.24562		234.55	-55.0638		233.825	-58.3539		237.461	-12.6282
240.878	-5.03642		235.029	-55.2811		234.426	-55.6645		237.831	-15.4374
241.743	3.97103		235.098	-65.3244		234.962	-54.5413		238.353	-14.6626
242.521	10.8799		235.968	-56.2006		234.882	-68.1061		238.635	-19.5754
242.919	8.72003		236.648	-51.6337		235.564	-63.4909		239.298	-15.418
243.838	18.9871		237.49	-43.2013		235.891	-67.3305		240.007	-10.1708
243.599	1.60663		237.43	-56.313		236.538	-63.5547		240.035	-21.145
244.183	3.89261		237.714	-61.1733		236.384	-78.8959		240.889	-12.42
244.677	4.02264		238.795	-47.0382		236.872	-78.8927		240.621	-30.5081
245.552	13.2671		238.655	-62.0398		237.498	-75.6238		241.737	-15.5311
245.612	3.03489		238.658	-73.6213		237.782	-80.5234		242.8	-1.80996
246.415	10.5207		239.702	-60.3564		238.093	-84.7461		242.333	-24.6082
246.024	-10.4514		239.916	-66.9364		239.039	-73.8345		242.451	-33.4603
246.844	-2.56518		240.626	-61.6212		238.977	-86.9804		243.028	-31.3446
247.859	10.0069		240.83	-68.4224		239.616	-83.4019		243.404	-34.0494
248.275	8.29557		241.042	-75.0448		239.945	-87.1985		243.873	-34.4995
248.292	-2.97775		241.723	-70.4313		240.786	-78.783		244.305	-35.855
248.721	-4.40532		241.671	-83.3415		241.079	-83.4548		245.232	-25.3855
249.466	1.71262		242.671	-71.1376		241.616	-82.2833		245.91	-20.859
249.745	-3.28975		242.821	-79.2228		241.897	-87.2441		246.466	-19.2417
250.034	-8.04658		243.249	-80.6533		242.137	-93.1843		245.819	-46.3791
250.465	-9.40349		243.279	-91.5969		242.58	-94.2876		246.861	-33.1621
251.179	-4.03061		243.811	-90.5893		242.859	-99.2844		246.979	-42.0045
251.478	-8.57207		244.409	-87.9644		243.26	-101.372		247.532	-40.468
252.114	-5.03811		244.226	-103.998		243.771	-100.817		248.254	-34.8753
252.842	0.67248		244.628	-106.07		246.086	-57.2285		248.055	-51.3023
253.292	-0.25345		244.91	-110.996		247.827	-27.296		248.583	-50.3801
253.885	2.25617		245.382	-111.396		248.239	-29.1412		249.19	-47.531
254.332	1.23713		245.996	-108.394		248.811	-27.134		249.393	-54.3556
254.425	-8.1811		246.404	-110.307		249.691	-17.7961		250.413	-41.6534
255.471	5.11898		246.719	-114.47		250.309	-14.7143		250.603	-48.7737
256.033	6.88418		246.979	-119.908		250.354	-25.2995		251.478	-39.5572
256.541	7.32268		247.54	-118.206		251.067	-19.9385		251.417	-52.6884
256.519	-4.84726		248.046	-117.77		250.951	-34.3824		251.216	-69.1527
257.449	5.66439		248.082	-128.583		251.684	-28.5515		251.765	-67.7189
257.976	6.61134		248.515	-129.897		252.422	-22.5891		252.368	-64.9736
258.246	1.39059		248.767	-135.544		252.649	-28.8309		252.227	-80.0077
258.443	-5.57644		250.219	-112.553		253.162	-28.258		252.924	-75.016
258.98	-4.41155		253.402	-48.2241		253.301	-36.5989		253.384	-75.7148
259.379	-6.55003		253.6	-55.1771		253.836	-35.4742		253.779	-77.9446
260.026	-2.78002		254.223	-51.9295		254.165	-39.2902		254.234	-78.7487
260.802	4.08812		254.813	-49.5208		254.219	-49.6581		254.771	-77.587
261.193	1.74633		255.886	-35.5653		254.712	-49.5522		254.831	-87.824
261.203	-9.66408		256.325	-36.7516		255.64	-39.0792		255.084	-93.4591
262.178	1.95352		256.567	-42.6417		255.854	-45.6429		255.919	-85.1926
262.581	-0.09859		256.627	-52.8731		255.896	-56.2852		255.306	-111.478
263.233	3.79977		256.721	-62.2976		256.716	-48.3775		255.984	-106.956
263.161	-9.57639		257.598	-53.0267		257.033	-52.4631		256.254	-112.165
263.769	-6.73773		258.154	-51.4116		257.484	-53.3675		256.602	-115.535
264.384	-3.70488		258.501	-54.7983		257.915	-54.7341		258.793	-74.8921
265.172	3.44518		259.171	-50.4529		257.386	-79.0359		260.707	-40.8516
265.731	5.13188		259.106	-63.6898		258.759	-57.899		261.949	-22.848
265.898	-2.5579		260.019	-53.5546		259.041	-62.8613		262.557	-20.0066
266.259	-5.59552		260.567	-52.1215		259.594	-61.3004		262.794	-25.9964
266.504	-11.4052		260.845	-57.1595		260.337	-55.2531		263.735	-15.2221
267.47	-0.00913		261.774	-46.6216		260.333	-66.9911		263.398	-34.9214
268.541	13.8881		260.824	-80.989		260.165	-82.6798		263.829	-36.2904
268.137	-7.42151		261.919	-66.5066		260.94	-75.8548		264.27	-37.424
268.99	1.29069		262.369	-67.4203		261.798	-67.0127		264.836	-35.5722
268.923	-11.9789		262.853	-67.5255		262.308	-66.5023		265.284	-36.5303
269.361	-13.1811		263.537	-62.8732		262.731	-68.0707		266.147	-27.614
269.917	-11.5802		264.014	-63.1312		262.925	-75.1025		266.37	-33.9474
270.798	-2.21524		263.598	-84.7136		263.44	-74.4712		266.78	-35.8334
271.038	-8.13706		264.596	-72.5593		263.718	-79.4945		267.464	-31.1711
271.455	-9.86419		265.363	-65.923		264.316	-76.8719		268.174	-25.8776
272.523	3.99041		265.5	-74.3061		264.211	-91.0534		268.135	-38.4683
272.493	-8.41788		265.959	-75.0325		265.086	-81.8175		268.657	-37.6791
273.096	-5.66241		266.277	-79.0943		265.791	-76.6661		269.151	-37.5427
273.304	-12.3675		266.76	-79.2229		265.773	-88.7598		269.148	-49.2792
273.917	-9.39888		267.319	-77.5284		266.068	-93.3621		270.036	-39.7457
274.28	-12.4057		267.555	-83.5766		266.271	-100.191		270.008	-52.063
274.31	-23.3392		268.051	-83.3919		266.883	-97.2511		270.413	-54.0603
275.194	-13.9063		268.111	-93.6084		267.031	-105.36		271.183	-47.3348
276.212	-1.24433		268.31	-100.551		268.146	-90.4067		271.79	-44.522
276.575	-4.24585		269.158	-91.9507		268.274	-99.0333		272.054	-49.8769
276.914	-7.82389		268.877	-110.334		267.988	-117.507		272.321	-55.1544
277.835	2.50699		269.61	-104.5		268.78	-110.26		272.647	-59.0483
278.278	1.41154		270.032	-106.08		269.495	-104.862		273.339	-54.2004
278.712	0.10135		271.319	-87.0222		269.326	-120.57		274.259	-43.8823
279.201	0.11511		270.92	-108.203		270.052	-114.893		274.13	-58.6193
279.51	-4.1728		271.511	-105.762		269.586	-137.696		274.797	-54.3708
279.836	-8.04689		271.514	-117.374		270.135	-136.255		274.822	-65.429
280.597	-1.54084		271.916	-119.435		270.783	-132.428		275.876	-51.9552
280.64	-12.1854		272.13	-125.96		272.005	-114.913		276.015	-60.301
280.882	-18.0665		273.245	-111.02		275.397	-45.6056		275.995	-72.4327
281.484	-15.3645		273.257	-122.401		276.17	-38.8163		276.399	-74.4591
282.63	0.3362		273.826	-120.493		276.481	-43.0523		276.952	-72.9006
282.952	-3.64867		273.99	-128.224		276.821	-46.5827		277.098	-81.0913
283.838	5.84838		276.165	-87.9657		277.515	-41.6857		277.331	-87.1864
283.901	-4.30028		278.611	-41.2035		277.702	-48.9126		277.223	-101.428
283.807	-18.2208		279.411	-33.7836		277.883	-56.2397		277.873	-97.5798
285.041	-0.4144		279.206	-50.3436		278.426	-54.9242		278.65	-90.7102
285.896	8.32392		279.655	-51.308		279.209	-47.8886		278.944	-95.3284
285.958	-1.87424		280.417	-44.7772		279.503	-52.539		279.19	-101.124
286.424	-2.39651		280.611	-51.7746		279.357	-67.7082		279.74	-99.6704
287.21	4.70822		281.075	-52.3714		279.973	-64.6518		280.203	-100.276
287.265	-5.63228		281.642	-50.5048		280.222	-70.374		280.339	-108.69
287.869	-2.87233		281.765	-59.2433		280.91	-65.6126		280.779	-109.859
287.76	-17.1537		282.873	-44.4323		281.564	-61.6613		281.382	-107.126
288.381	-13.9854		282.86	-56.4366		282.09	-60.7808		281.283	-121.151
288.84	-14.7053		283.458	-53.7975		282.343	-66.3909		281.496	-127.72
290.272	7.82927		282.998	-76.4603		282.667	-70.3059		282.167	-123.383
289.763	-15.9921		283.717	-70.9457		283.85	-53.7458		285.465	-56.2772
290.313	-14.5211		283.722	-82.5102		283.788	-66.883		286.749	-37.3032
291.018	-9.35343		284.641	-72.2375		283.852	-77.0113		287.541	-30.0487
291.169	-17.4216		285.988	-51.7098		284.374	-76.2415		288.368	-21.9746
291.83	-13.2827		285.837	-66.9796		285.262	-66.6891		288.535	-29.6406
292.854	-0.50802		285.646	-83.2146		285.152	-80.9729		288.921	-32.0834
293.123	-5.76231		285.841	-90.233		284.441	-109.625		289.301	-34.6843
293.496	-8.49802		287.376	-65.2273		285.717	-90.8088		289.664	-37.6633
293.683	-15.7226		287.456	-74.9884		286.323	-88.0273		290.17	-37.258
294.528	-7.20704		288.451	-62.9027		287.705	-66.6674		290.355	-44.5232
295.046	-6.50178		288.231	-79.8157		287.46	-84.1909		291.322	-33.0757
295.721	-2.04936		288.698	-80.3448		287.64	-91.5765		291.85	-32.1502
296.331	0.85951		288.748	-90.8169		288.454	-83.8096		291.948	-41.4626
297.04	6.10525		289.294	-89.4239		288.737	-88.6891		292.375	-42.9395
296.989	-6.77155		289.765	-89.853		288.728	-100.569		292.332	-55.6297
297.135	-14.9392		289.958	-96.9072		289.487	-94.1231		293.075	-49.5615
297.594	-15.6682		290.571	-93.9385		289.634	-102.263		294.535	-26.3742
298.892	3.66869		291.035	-94.5298		289.861	-108.536		294.049	-49.6381
299.241	0.32963		291.456	-96.1379		290.412	-107.028		295.059	-37.1909
299.814	2.34689		292.19	-90.2693		290.944	-105.993		295.402	-40.6767
300.467	6.28594		292.62	-91.6758		290.587	-126.162		295.81	-42.5948
300.492	-4.77541		292.352	-109.744		291.674	-111.885		295.311	-66.1507
301.17	-0.26893		292.959	-106.911		291.813	-120.23		296.294	-54.3532
301.4	-6.42799		293.712	-100.611		292.351	-119.061		297.118	-46.3448
302.195	0.8869		293.73	-111.829		292.247	-133.191		297.147	-57.3264
302.439	-4.96273		294.061	-115.599		292.46	-139.792		297.423	-62.375
302.961	-4.17222		294.308	-121.355		293.088	-136.445		297.952	-61.4242
303.283	-8.11341		295.002	-116.473		292.999	-150.246		298.092	-69.7498
303.972	-3.35422		295.298	-121.046		293.764	-143.645		298.315	-76.0981
304.475	-3.01204		295.2	-135.056		294.879	-128.676		298.968	-72.1673
304.364	-17.3242		296.508	-115.495		294.486	-149.715		299.441	-72.5537
305.527	-1.21129		296.523	-126.793		295.296	-142.072		300.239	-65.1445
305.713	-8.43248		297.112	-124.387		296.185	-132.495		300.398	-73.0065
306.484	-1.70052		297.698	-122.076		299.579	-63.1177		300.584	-80.2519
307.783	17.6521		298.322	-118.845		300.852	-44.3974		300.961	-82.9047
307.693	3.83334		297.861	-141.505		301.036	-51.6582		300.836	-97.5511
307.559	-11.0216		298.335	-141.858		301.743	-46.4466		302.225	-76.0572
308.308	-4.81492		299.109	-135.045		301.979	-52.4767		302.115	-90.3229
308.92	-1.86014		299.406	-139.616		301.602	-73.1504		302.126	-101.735
309.524	0.91919		299.829	-141.175		302.091	-73.1144		302.901	-94.9003
309.752	-5.31879		300.067	-147.17		302.809	-67.6463		303.326	-96.4319
310.705	5.77338		300.458	-149.491		303.119	-71.9107		303.687	-99.4656
310.871	-1.92078		301.38	-139.141		304.272	-56.0629		304.393	-94.2794
311.269	-4.09859		301.892	-138.58		304.292	-67.2217		304.288	-108.449
311.843	-2.05156		302.318	-140.054		304.764	-67.6479		305.049	-101.937
312.185	-5.56524		302.971	-136.135		304.897	-76.1221		305.285	-107.978
312.769	-3.25083		305.509	-87.2205		305.081	-83.4034		305.803	-107.275
313.741	8.2589		306.836	-67.1937		305.803	-77.8162		306.833	-94.3468
314.308	10.1594		307.964	-51.9314		306.039	-83.8608		306.315	-118.392
314.448	1.82014		307.548	-73.5132		306.476	-85.0675		306.848	-117.305
315.238	9.01786		308.051	-73.1688		306.838	-88.0973		308.957	-78.6341
315.318	-0.74462		309.218	-56.9899		307.62	-81.0885		311.298	-34.4019
316.073	5.6211		309.503	-61.8329		308.02	-83.205		312.02	-28.817
316.551	5.37459		309.028	-84.8517		308.092	-93.1524		312.327	-33.1553
317.142	7.82726		310.071	-71.6111		308.13	-103.897		313.025	-28.1519
316.884	-9.99688		311.113	-58.3783		308.799	-99.6113		313.027	-39.7756
316.767	-24.4679		311.009	-72.5489		309.469	-95.2535		313.189	-47.5596
317.81	-11.2279		311.068	-82.7896		309.668	-102.198		313.438	-53.284
318.705	-1.52507		312.111	-69.565		310.372	-97.0241		313.853	-55.0202
318.873	-9.16686		312.653	-68.2844		310.751	-99.6568		314.694	-46.6392
319.442	-7.24092		312.662	-79.7205		311.175	-101.2		315	-50.9704
319.875	-8.57458		313.39	-74.0275		311.42	-107.014		315.812	-43.2607
320.304	-10.0018		313.744	-77.2151		311.841	-108.626		316.827	-30.6763
321.708	11.8639		314.151	-79.1757		311.895	-119.004		316.531	-49.4306
321.424	-6.57979		314.209	-89.4408		312.804	-108.953		317.151	-46.271
321.35	-20.0214		314.909	-84.4091		313.23	-110.456		317.304	-54.2882
322.322	-8.47697		315.584	-79.9392		313.246	-121.72		317.743	-55.4707
323.426	6.23384		315.026	-104.93		313.841	-119.192		318.434	-50.6481
324.296	15.3428		316.108	-90.764		313.71	-133.977		318.642	-57.3459
324.356	5.07899		316.985	-81.4849		314.249	-132.786		319.637	-45.2576
324.897	6.33549		316.847	-96.4555		315.072	-124.796		319.896	-50.7354
325.664	13.0043		316.517	-116		315.131	-135.041		320.321	-52.2511
325.84	5.54229		317.438	-105.68		315.47	-138.619		320.544	-58.6018
325.798	-7.12151		317.649	-112.303		315.492	-149.767		320.319	-75.6141
326.342	-5.81508		318.381	-106.485		316.296	-142.22		321.236	-65.394
327.378	7.25663		318.667	-111.324		317.314	-129.584		321.702	-65.9145
328.156	14.1765		319.149	-111.464		317.491	-137.023		322.072	-68.7734
328.105	1.30626		319.35	-118.348		318.424	-126.4		322.913	-60.3459
328.488	-1.21018		319.823	-118.726		321.602	-62.1873		322.752	-75.8503
328.522	-12.0796		320.208	-121.176		321.694	-71.6789		323.578	-67.8061
329.857	8.13455		320.086	-135.762		322.344	-67.8129		323.525	-80.722
330.435	10.2531		320.819	-129.919		323.013	-63.4836		323.72	-87.7452
330.539	1.099		321.306	-129.964		323.437	-65.0339		324.249	-86.7759
330.499	-11.5325		321.933	-126.662		323.975	-63.8586		325.101	-78.0913
331.129	-8.17131		322.305	-129.446		324.301	-67.7318		325.35	-83.8016
331.753	-4.91453		322.403	-138.755		324.326	-78.8202		325.818	-84.306
332.392	-1.34007		323.32	-128.523		325.163	-70.4965		325.78	-96.8542
333.225	6.88348		323.707	-130.964		325.681	-69.787		326.28	-96.6076
334.019	14.176		323.961	-136.555		325.744	-79.959		326.646	-99.5228
334.031	2.79447		324.95	-124.596		326.888	-64.2923		327.129	-99.6501
334.482	1.90482		324.898	-137.506		326.281	-90.4428		327.527	-101.837
335.062	4.08992		324.724	-153.326		327.01	-84.7174		328.122	-99.2998
335.445	1.58436		325.356	-149.902		327.901	-75.1017		328.412	-104.017
335.836	-0.74382		326.108	-143.611		328.451	-73.6185		328.707	-108.626
336.295	-1.46986		326.367	-149.098		328.458	-85.1479		329.314	-105.809
337.058	5.10582		326.665	-153.645		329.126	-80.8467		329.832	-105.107
337.903	13.6183		326.592	-167.06		329.249	-89.5767		330.32	-105.136
337.831	0.21934		327.847	-148.76		329.627	-92.2126		330.271	-117.959
338.117	-4.61909		328.786	-137.999		329.696	-102.212		330.717	-118.972
338.835	0.86261		332.006	-72.7656		330.204	-101.775		330.461	-136.763
338.886	-9.5916		332.336	-76.5503		330.751	-100.39		330.961	-136.483
339.763	-0.30375		333.127	-69.3483		331.022	-105.581		331.918	-125.299
340.373	2.59502		334.072	-58.4493		331.585	-103.769		332.24	-129.276
341.054	7.17623		334.44	-61.3253		331.943	-106.905		332.828	-126.893
341.42	4.2606		334.833	-63.6002		331.786	-122.293		332.818	-138.791
341.83	2.38557		334.844	-75.0116		333.318	-97.3969		333.443	-135.533
342.476	6.15424		335.286	-76.1201		333.241	-110.904		333.602	-143.394
342.925	5.20609		335.881	-73.5877		333.798	-109.266		334.796	-126.552
342.91	-6.80437		336.138	-79.1089		334.262	-109.842		334.124	-154.26
343.22	-11.0769		336.246	-88.1822		334.399	-118.261		334.646	-153.454
344.184	0.27775		336.726	-88.3775		334.49	-127.74		334.305	-173.264
343.996	-15.8695		336.798	-98.3393		335.696	-110.596		337.417	-110.641
344.562	-14.0396		337.321	-97.5178		335.311	-131.463		340.019	-60.1664
345.517	-2.89747		338.84	-72.9159		335.879	-129.565		339.86	-75.6315
346.025	-2.42161		338.856	-84.1944		337.233	-108.899		341.244	-54.2669
346.082	-12.7513		339.446	-81.7638		337.199	-121.386		341.431	-61.4636
347.091	-0.30497		339.417	-94.1403		337.772	-119.365		341.771	-64.9985
347.15	-10.5676		339.213	-110.663		337.565	-135.964		342.471	-59.9554
347.718	-8.68132		339.685	-111.047		337.789	-142.285		343.065	-57.425
347.661	-21.6895		340.081	-113.264		338.484	-137.366		343.425	-60.5136
348.494	-13.4556		340.708	-109.958		338.387	-151.338		343.796	-63.3057
348.586	-22.9357		341.294	-107.633		338.976	-148.934		344.25	-64.1259
349.242	-18.9351		341.675	-110.201		339.829	-140.225		344.394	-72.3468
349.924	-14.3203		342.399	-104.583		339.701	-154.964		344.443	-82.8515
350.638	-8.92196		342.585	-111.787		340.979	-136.108		345.574	-67.5123
351.636	3.23629		342.984	-113.948		341.063	-145.746		345.733	-75.3846
351.991	0.03818		343.726	-107.898		341.292	-151.977		345.739	-86.8929
352.594	2.78129		343.978	-113.532		341.175	-166.409		346.583	-78.4155
352.842	-2.97459		344.09	-122.527		344.01	-110.398		346.975	-80.724
352.887	-13.5511		344.533	-123.626		346.367	-65.7914		346.768	-97.3331
354.105	3.85394		344.53	-135.35		346.471	-74.9483		347.729	-86.0311
354.895	11.0397		345.302	-128.571		346.695	-81.2892		348.118	-88.434
355.34	10.0151		345.889	-126.232		347.243	-79.8584		348.244	-97.0695
355.843	10.3617		345.742	-141.4		347.55	-84.2048		348.803	-95.4194
355.303	-14.1986		346.603	-132.501		348.24	-79.3826		349.69	-85.8746
356.497	2.64273		346.814	-139.134		348.765	-78.5242		349.364	-105.338
357.392	12.364		346.957	-147.379		348.865	-87.8		349.738	-108.051
357.408	1.08556		347.212	-152.951		349.322	-88.5304		350.833	-93.5746
357.817	-0.83075		348.019	-145.359		349.595	-93.6769		350.592	-110.998
358.52	4.28768		348.748	-139.604		349.854	-99.1845		351.456	-102.041
358.7	-3.0765		349.064	-143.744		350.09	-105.198		351.368	-115.794
359.184	-3.18627		349.458	-145.976		351.311	-87.6895		351.868	-115.548
359.964	3.77265		350.015	-144.352		351.562	-93.3568		352.509	-111.901
360.609	7.52007		350.652	-140.819		351.947	-95.846		353.113	-109.128
360.97	4.46902		351.172	-140.064		351.944	-107.607		353.023	-122.934
361.415	3.41921		351.36	-147.239		352.239	-112.208		353.007	-134.983
361.898	3.29673		351.359	-158.912		352.807	-110.313		353.604	-132.408
361.541	-16.8858		351.527	-166.587		353.389	-108.092		354.488	-122.974
362.596	-3.36617		351.751	-172.888		354.226	-99.747		354.867	-125.574
363.521	7.0546		352.582	-164.721		354.6	-102.493		355	-134.064
363.469	-5.85439		352.985	-166.769		355.034	-103.795		355.184	-141.354
364.067	-3.23348		352.884	-180.834		354.818	-120.609		355.732	-139.921
365.037	8.2705		353.668	-173.792		355.904	-106.332		356.259	-139.01
365.041	-3.32197		354.084	-175.501		356.01	-115.488		357.004	-132.874
365.221	-10.6774		355.517	-152.964		356.291	-120.439		357.643	-129.287
366.207	1.18998		358.687	-88.9376		356.653	-123.469		357.877	-135.351
367.7	25.1855		359.644	-77.7513		356.738	-133.087		357.701	-151.227
367.226	2.2031		359.938	-82.4004		356.564	-148.91		357.741	-161.943
367.956	7.96533		359.746	-98.6452		357.813	-130.768		358.688	-150.997
368.087	-0.57132		360.34	-96.1258		358.254	-131.898		361.783	-88.761
368.481	-2.80857		360.826	-96.1758		358.465	-138.522		363.474	-60.0614
368.459	-15.0166		361.346	-95.4489		359.02	-136.913		363.454	-72.1836
369.173	-9.63722		361.41	-105.571		359.109	-146.485		364.453	-59.9976
369.939	-2.99491		361.694	-110.449		359.741	-143.053		364.182	-78.1253
370.557	0.09164		362.328	-106.995		360.278	-141.872		365.005	-70.1518
371.406	8.67246		363.593	-88.4389		360.761	-142.008		365.734	-64.4105
371.29	-5.73874		363.883	-93.1842		360.637	-156.642		365.842	-73.4936
371.856	-3.89821		363.402	-116.34		361.582	-145.74		366.031	-80.6515
372.557	1.18818		364	-113.711		361.798	-152.255		366.834	-73.1299
373.168	4.10299		364.482	-113.87		362.034	-158.261		366.957	-81.8598
373.267	-5.18091		365.145	-109.691		362.236	-165.112		367.74	-74.8248
374.126	3.65427		365.556	-111.544		362.44	-171.908		368.428	-70.0638
374.618	3.72308		365.858	-116.028		362.63	-179.032		368.422	-81.8727
375.251	7.18389		365.941	-125.688		363.853	-161.497		368.753	-85.6316
375.47	0.74141		366.613	-121.305		364.295	-162.615		369.501	-79.4582
375.772	-3.70585		367.065	-122.18		364.425	-171.163		369.588	-89.0256
376.322	-2.22563		367.392	-126.055		364.637	-177.761		370.314	-83.3685
376.85	-1.2963		367.976	-123.768		365.14	-177.43		370.498	-90.6453
377.547	3.68172		368.507	-122.757		365.792	-173.521		371.134	-87.1143
377.774	-2.57505		368.568	-132.968		366.138	-176.934		371.468	-90.8037
378.292	-1.86648		368.908	-136.5		366.425	-181.749		371.841	-93.5641
378.502	-8.49961		369.784	-127.252		368.062	-154.336		372.212	-96.377
378.968	-9.04319		369.732	-140.159		370.794	-100.769		372.388	-103.846
379.814	-0.52543		369.99	-145.646		371.078	-105.663		372.883	-103.663
380.194	-3.1071		370.537	-144.274		372.354	-86.8407		373.149	-108.995
380.495	-7.58373		371.013	-144.579		372.371	-98.1092		373.494	-112.399
380.932	-8.81639		371.717	-139.399		372.724	-101.333		373.96	-112.959
381.617	-4.11046		372.374	-135.389		372.856	-109.84		374.776	-105.146
382.283	0.11985		372.567	-142.463		373.184	-113.69		374.773	-116.877
382.651	-2.76179		373.054	-142.485		373.512	-117.509		375.282	-116.385
383.294	0.94208		372.892	-158.038		374.283	-110.76		375.974	-111.533
383.646	-2.34954		373.215	-161.96		374.669	-113.204		376.467	-111.418
385.091	20.493		373.602	-164.39		375.389	-107.698		376.893	-112.907
384.914	4.61762		373.842	-170.337		375.405	-118.974		376.908	-124.231
385.721	12.2146		374.156	-174.502		375.892	-119.002		377.419	-123.676
386.156	10.9253		374.965	-166.838		376.02	-127.628		377.363	-136.67
386.178	-0.18447		375.234	-172.088		376.725	-122.453		378.307	-125.785
386.936	6.22972		375.979	-165.95		376.831	-131.588		378.818	-125.277
386.907	-6.11516		376.255	-171.042		377.216	-134.056		379.051	-131.361
387.639	-0.31074		377.327	-157.096		377.863	-130.269		379.027	-143.613
387.867	-6.52857		377.646	-161.135		378.64	-123.381		379.458	-144.989
388.144	-11.5806		377.282	-181.506		378.559	-136.987		379.598	-153.304
388.845	-6.49599		377.959	-176.996		379.004	-138.013		380.41	-145.571
388.991	-14.6882		378.216	-182.546		378.99	-150.008		381.024	-142.571
390	-2.25031		378.654	-183.742		379.506	-149.364		382.182	-126.597
390.379	-4.85765		379.213	-182.056		380.736	-131.651		382.19	-138.079
390.602	-11.2116		380.12	-172.064		380.765	-142.609		382.288	-147.391
391.42	-3.34352		379.584	-196.547		381.669	-132.698		382.709	-148.994
392.032	-0.40364		379.916	-200.282		381.74	-142.67		382.246	-171.705
392.199	-8.06218		380.757	-191.856		381.89	-150.754		383.244	-159.548
392.52	-12.0767		381.014	-197.374		381.892	-162.357		383.189	-172.547
393.528	0.334		381.623	-194.512		382.771	-153.053		384.038	-163.919
393.515	-11.6342		381.964	-198.032		383.468	-148.087		384.029	-175.804
393.749	-17.7326		387.022	-88.9127		383.456	-160.031		384.832	-168.302
394.751	-5.46587		391.36	2.98613		383.86	-162.05		385.205	-171.07
395.873	9.6558		391.797	1.75375		384.935	-148.032		385.432	-177.321
395.808	-3.55866		392.349	3.26929		385.125	-155.169		385.392	-189.921
395.81	-15.172		393.162	11.0229		384.799	-174.608		385.455	-200.086
396.537	-9.4895		393.56	8.86491		385.451	-170.706		386.061	-197.284
397.452	0.69023		393.417	-6.21682		385.984	-169.638		386.488	-198.742
398.101	4.53447		394.117	-1.15535		386.294	-173.906		387.291	-191.227
398.204	-4.66374		394.943	6.8959		387.136	-165.474		387.184	-205.465
398.807	-1.94661		394.957	-4.44263		387.349	-172.049		390.657	-134.191
399.654	6.63387		395.481	-3.60017		387.026	-191.422		392.662	-97.9868
400.402	12.8259		395.805	-7.50768		388.221	-174.545		393.496	-89.7407
400.439	2.05503		396.795	4.45291		388.865	-170.862		393.815	-93.7815
400.659	-4.35361		396.618	-11.4309		389.187	-174.806		393.827	-105.159
401.644	7.46179		397.336	-5.96133		390.001	-167.045		394.819	-93.1461
401.848	0.69153		398.558	11.5638		392.161	-127.142		394.384	-115.214
402.024	-6.7869		398.828	6.32038		397.803	-4.09313		395.107	-109.611
402.56	-5.64223		398.47	-13.8699		399.365	21.5191		395.803	-104.642
403.512	5.41742		399.673	3.16881		399.861	21.7234		396.14	-108.276
403.619	-3.67734		399.793	-5.60189		401.072	38.961		396.339	-115.182
404.111	-3.61135		400.105	-9.85012		401.015	25.9497		396.802	-115.794
404.667	-2.00371		400.6	-9.66244		401.316	21.4711		397.151	-119.122
405.362	2.95269		401.088	-9.7019		401.537	15.0759		397.327	-126.581
405.538	-4.52613		401.679	-7.23874		401.407	0.31633		398.007	-122.003
406.041	-4.17126		402.255	-5.16732		402.978	26.1545		398.636	-118.652
406.472	-5.5417		402.898	-1.47468		402.313	-1.38952		398.649	-130.01
406.392	-19.1276		402.861	-14.0168		403.295	10.3808		399.413	-123.421
407.727	1.08119		403.098	-20.0246		404.085	17.5978		399.52	-132.531
408.326	3.74523		403.926	-11.91		404.106	6.43208		400.163	-128.845
408.247	-9.80936		404.284	-15.0345		404.714	9.29805		400.623	-129.527
408.565	-13.9036		404.914	-11.6481		405.503	16.4457		400.938	-133.664
409.383	-6.02781		405.632	-6.15204		405.324	0.51087		401.279	-137.217
410.352	5.44309		405.527	-20.3396		406.747	22.8274		401.436	-145.124
410.174	-10.4803		406.21	-15.7005		407.194	21.8446		401.812	-147.798
410.926	-4.1889		406.61	-17.8012		407.137	8.8199		402.302	-147.766
411.285	-7.26517		407.811	-0.81244		408.106	20.2705		402.943	-144.136
412.469	9.34575		408.345	0.27009		408.846	26.2932		403.607	-139.941
412.255	-7.42681		409.286	11.0798		408.49	6.10948		403.821	-146.504
413.036	-0.45459		409.327	0.39555		409.243	12.4301		403.893	-156.418
413.062	-11.503		409.651	-3.53508		410.155	22.5607		403.982	-165.992
413.755	-6.61339		409.748	-12.8676		410.24	12.9265		404.825	-157.52
414.115	-9.69961		410.984	4.96183		411.292	26.3602		405.722	-147.756
414.959	-1.19455		411.716	10.7841		411.524	20.235		405.824	-156.988
415.036	-11.0382		411.544	-4.97085		411.561	9.45569		406.038	-163.547
415.993	0.13936		411.617	-14.901		412.329	16.1357		406.283	-169.332
416.336	-3.32907		411.813	-21.8771		412.163	0.51653		406.885	-166.651
417.153	4.53026		412.863	-8.48207		412.703	1.74831		407.332	-167.634
417.027	-10.1493		413.437	-6.43926		413.425	7.31426		407.868	-166.507
417.45	-11.7132		413.68	-12.3025		414.479	20.8198		408.239	-169.305
417.92	-12.1492		414.011	-16.0645		414.597	11.9631		408.652	-171.117
418.236	-16.263		414.388	-18.7171		414.554	-0.70645		408.487	-186.713
418.851	-13.2415		415.544	-2.79614		415.325	6.04471		408.986	-186.445
419.279	-14.7102		416.589	10.5072		415.69	3.07525		409.71	-180.83
419.617	-18.2855		416.332	-7.30583		416.369	7.61421		410.336	-177.562
420.432	-10.4965		416.826	-7.1852		416.88	8.15003		410.735	-179.718
421.314	-1.10453		416.776	-20.0423		417.026	-0.00545		410.894	-187.582
421.852	0.07822		417.3	-19.2025		417.019	-11.8427		410.978	-197.214
422.199	-3.28896		417.991	-14.3556		417.154	-20.2766		411.852	-188.011
422.118	-16.8872		418.99	-2.15311		418.749	6.12398		415.076	-122.719
422.696	-14.7674		419.162	-9.71778		419.591	14.5617		416.307	-104.981
423.454	-8.31733		419.746	-7.44612		419.418	-1.21798		416.999	-100.126
423.44	-20.3145		420.895	8.32959		419.463	-11.8312		416.988	-112.036
423.782	-23.8343		420.92	-2.73474		420.915	11.1856		417.636	-108.245
425.245	-0.55413		421.113	-9.79613		420.769	-3.97338		418.039	-110.286
425.579	-4.25503		421.601	-9.81399		421.868	10.6214		418.818	-103.345
426.039	-4.93173		422.408	-2.20023		421.974	1.48926		419.369	-101.842
426.681	-1.2558		422.665	-7.72798		422.737	8.03697		419.54	-109.422
428.123	21.5079		423.343	-3.19978		423.027	3.30591		419.505	-121.93
428.287	13.7721		423.641	-7.74319		423.366	-0.27094		419.903	-124.095
428.233	0.80724		423.702	-17.9552		423.55	-7.54023		419.875	-136.422
428.49	-4.71803		424.539	-9.64436		424.335	-0.47719		420.186	-140.66
428.955	-5.29756		425.239	-4.5792		425.02	4.21194		421.42	-122.863
429.807	3.40182		425.535	-9.18761		425.563	5.52333		421.315	-137.052
429.769	-9.17461		425.894	-12.2754		425.929	2.59893		421.705	-139.404
429.821	-19.6151		426.261	-15.1797		426.899	14.0916		422.184	-139.606
430.817	-7.50143		426.896	-11.6666		427.2	9.61908		422.148	-152.141
431.69	1.68658		426.897	-23.3046		427.749	11.0585		423.211	-138.421
431.945	-3.88507		427.82	-12.9692		428.415	15.2983		423.853	-134.767
432.438	-3.77933		428.354	-11.848		427.999	-6.27814		423.611	-152.189
433.197	2.67754		428.778	-13.399		429.091	8.13294		423.606	-163.987
433.964	9.34445		429.436	-9.36482		429.551	7.43049		424.537	-153.429
434.219	3.76547		429.667	-15.508		431.014	30.7158		425.384	-144.86
434.315	-5.59743		430.301	-12.0464		430.936	17.1809		425.472	-154.415
434.931	-2.5714		430.822	-11.2617		431.217	12.2322		426.028	-152.829
435.542	0.36347		431.223	-13.3481		431.485	6.9719		426.648	-149.668
436.096	1.91237		432.142	-3.05507		432.273	14.1013		426.508	-164.69
436.219	-6.80884		432.348	-9.81953		432.735	13.4703		427.115	-161.87
436.555	-10.4514		433.286	0.91173		433.117	10.9333		427.369	-167.442
437.358	-2.92392		434.297	13.3956		433.71	13.4316		428.279	-157.386
438.093	2.96076		433.671	-13.2026		434.157	12.4336		428.93	-153.51
438.759	7.18899		434.165	-13.0919		433.821	-7.24773		428.917	-165.478
439.259	7.46328		434.815	-9.23314		434.971	8.5516		429.104	-172.685
439.666	5.51167		435.192	-11.8934		435.543	10.5431		430.098	-160.629
439.764	-3.79953		436.033	-3.46304		435.463	-3.03466		430.087	-172.543
439.802	-14.5695		436.928	6.2282		436.104	0.59958		430.937	-163.899
441.17	6.43551		436.805	-8.37133		436.857	6.90223		430.86	-177.408
441.209	-4.30398		437.131	-12.2536		437.785	17.4156		431.715	-168.662
441.685	-4.59267		438.148	0.35493		438.543	23.8519		431.966	-174.347
442.283	-1.97492		438.522	-2.38079		438.803	18.4014		432.335	-177.19
442.484	-8.84368		438.713	-9.48653		439.158	15.1929		432.011	-196.585
443.147	-4.70105		439.703	2.49962		439.614	14.4379		432.693	-191.966
443.968	3.24571		439.787	-7.15563		439.758	6.19747		433.408	-186.551
444.281	-0.94192		440.206	-8.82302		439.935	-1.22845		433.729	-190.56
444.871	1.47537		440.297	-18.2989		440.7	5.37778		433.376	-210.64
444.954	-8.21177		440.875	-16.1612		440.633	-7.89295		434.406	-197.722
445.694	-2.19567		442.127	2.05754		441.235	-5.17813		434.997	-195.263
446.192	-1.96819		442.857	7.82847		441.449	-11.7567		435.531	-194.186
446.569	-4.62994		443.134	2.77059		442.748	7.62121		436.079	-192.754
447.705	10.8347		443.569	1.51343		443.903	23.5226		436.32	-198.669
448.337	14.2586		443.736	-6.19643		443.457	1.20085		436.467	-206.839
448.102	-3.01873		443.796	-16.4118		444.447	13.1848		436.594	-215.462
448.608	-2.59102		444.82	-3.62616		444.61	5.41718		437.083	-215.469
449.457	6.02176		445.162	-7.12851		444.722	-3.56903		437.704	-212.289
450.152	10.9472		445.681	-6.39134		445.669	7.35328		439.598	-178.728
449.81	-8.88926		445.858	-13.8211		446.219	8.83991		445.978	-38.0504
450.318	-8.43845		446.54	-9.21483		446.406	1.6526		448.117	1.34343
451.844	16.3502		447.323	-2.19883		447.075	5.93744		448.928	9.04821
452.043	9.43315		447.363	-12.8975		447.529	5.11625		449.131	2.20906
451.739	-9.48444		448.023	-8.79644		447.691	-2.69295		449.631	2.50451
452.736	2.64564		448.472	-9.73148		448.462	4.07073		450.257	5.76855
452.881	-5.55782		448.793	-13.7462		448.946	3.95092		450.599	2.27512
453.524	-1.85629		449.794	-1.50653		449.383	2.73737		450.751	-5.73763
453.82	-6.45261		450.029	-7.55936		449.81	1.25024		452.477	23.8006
454.249	-7.89699		450.413	-10.0378		450.676	10.2599		452.837	20.7345
455.356	6.87154		451	-7.69551		450.758	0.57156		452.459	0.05191
455.366	-4.53016		451.533	-6.63505		451.083	-3.32487		453.144	4.73543
455.466	-13.7996		451.78	-12.4097		451.66	-1.23283		453.418	-0.39502
456.023	-12.1705		452.255	-12.7239		452.375	4.1741		454.218	7.05114
456.743	-6.66327		452.957	-7.63783		453.083	9.42744		455.053	15.331
457.377	-3.16754		453.074	-16.508		453.819	15.3424		455.297	9.4873
458.16	3.86368		453.725	-12.6349		453.944	6.65815		455.291	-2.32849
458.961	11.32		454.346	-9.45934		454.635	11.5175		455.725	-3.61889
458.947	-0.67656		454.848	-9.13173		454.755	2.67758		456.062	-7.24161
458.673	-18.8882		455.631	-2.11305		455.228	2.30619		456.196	-15.7261
459.731	-5.28414		456.353	3.46229		455.84	5.26093		456.178	-27.7856
460.757	7.55277		456.819	2.93462		455.614	-11.7788		458.048	5.19834
461.213	6.76024		456.63	-13.2442		456.48	-2.77514		458.726	9.69947
461.356	-1.49484		457.324	-8.34702		457.267	4.34331		458.488	-7.63153
462.014	2.5701		458.149	-0.31872		457.7	3.03619		459.45	3.65556
462.832	10.4287		458.491	-3.80274		458.254	4.59822		459.892	2.55294
462.924	0.97691		459.266	3.04467		458.368	-4.34133		459.928	-8.2376
463.321	-1.22605		459.646	0.43819		458.58	-10.9434		460.354	-9.7482
463.905	1.04901		460.219	2.46332		459.399	-3.04469		461.752	11.9692
464.415	1.57628		460.114	-11.7043		460.298	6.73656		462.026	6.86135
464.914	1.83957		460.889	-4.88013		460.173	-7.89245		462.229	0.04916
465.259	-1.60576		461.282	-7.16175		460.66	-7.93455		462.181	-12.7816
465.302	-12.2476		462.291	5.27683		461.027	-10.8285		462.926	-6.64736
465.573	-17.4479		462.6	0.98161		461.86	-2.63891		464.553	20.5299
466.682	-2.60637		462.903	-3.43599		462.055	-9.62857		464.893	16.9943
467.203	-1.85148		463.14	-9.44846		462.896	-1.19106		465.106	10.41
468.101	7.93534		463.417	-14.4749		463.335	-2.38765		466.072	21.7966
467.775	-11.5283		464.512	0.00168		464.357	10.3472		466.242	14.2068
468.958	5.06933		465.251	5.95786		464.401	-0.26837		466.251	2.75508
469.398	3.91389		465.374	-2.74191		465.086	4.4054		466.921	7.09887
469.234	-11.6548		465.745	-5.56856		465.781	9.36527		467.258	3.45726
470.545	7.97804		465.752	-17.0546		466.165	6.85885		467.725	2.96983
471.414	17.0361		465.895	-25.3231		466.589	5.32394		468.478	9.28923
471.116	-1.71174		466.58	-20.6124		467.019	3.92544		468.99	9.83674
472.028	8.38706		466.326	-38.3552		467.559	5.15843		469.715	15.4778
472.585	10.0191		467.428	-23.6946		467.678	-3.67418		470.352	19.0267
472.479	-4.18099		468.879	-0.72853		468.783	11.046		470.026	-0.41209
473.511	8.81083		469.151	-5.8913		469.493	16.3292		470.957	10.1348
473.708	1.85274		469.825	-1.46527		469.083	-5.13095		470.56	-11.003
473.312	-19.285		470.423	1.15577		470.198	9.82739		471.771	6.24416
474.524	-1.98928		470.45	-9.85672		470.655	9.09984		471.768	-5.49334
475.378	6.73634		471.212	-3.34917		471.142	9.05625		472.993	12.1003
475.747	3.88748		471.433	-9.70296		472.223	23.2164		473.001	0.62797
476.436	8.6589		471.627	-16.7511		472.76	24.3637		473.453	-0.24827
476.417	-3.46215		471.681	-27.1378		473.016	18.8115		473.944	-0.1795
477.336	6.82208		472.291	-24.211		472.926	5.0086		474.6	3.82793
477.273	-6.34935		473.457	-8.03969		473.649	10.5878		475.33	9.5988
478.352	7.7635		473.744	-12.8707		474.047	8.42291		476.264	20.2155
479.041	12.5191		474.453	-7.59452		474.695	12.2438		476.063	3.73911
478.771	-5.57401		474.388	-20.7985		474.84	4.04388		475.906	-11.6629
479.635	3.38432		475.185	-13.437		474.677	-11.5039		476.649	-5.56924
480.04	1.40851		476.213	-0.57635		476.273	14.9339		477.432	1.45532
480.523	1.27842		476.469	-6.11834		476.522	9.20186		477.538	-7.68509
481.3	8.15624		476.808	-9.69621		477.084	10.9482		478.38	0.75285
481.643	4.67745		477.216	-11.5986		477.963	20.2843		478.464	-8.91857
481.957	0.53383		477.487	-16.7961		478.343	17.7078		479.193	-3.16353
482.776	8.39861		478.105	-13.7154		478.908	19.5236		480.596	18.6679
483.203	6.95108		479.512	8.20643		479.713	27.0785		480.232	-1.69289
483.549	3.54057		479.241	-9.90744		480.298	29.383		480.798	0.17089
483.842	-1.12984		480.179	0.82173		479.981	10.149		482.173	21.3276
484.459	1.92939		480.691	1.39108		480.054	0.23616		481.851	1.98029
485.158	6.96693		480.506	-14.7088		481.407	20.8753		482.188	-1.62918
485.556	4.80719		480.853	-18.076		480.657	-8.70716		482.954	4.9952
485.591	-6.02028		481.956	-3.39571		481.648	3.31578		483.581	8.29547
485.866	-11.1214		481.877	-16.9567		482.302	7.26494		483.886	3.91913
486.495	-7.76468		482.843	-5.5578		482.97	11.5366		484.498	6.88028
487.069	-5.73812		483.316	-5.93414		483.367	9.34653		484.906	4.928
488.116	7.62412		484.12	1.60701		483.578	2.73564		485.631	10.6051
489.104	19.5433		484.554	0.28989		484.147	4.6482		485.628	-1.14116
489.489	17.0674		485.103	1.76077		485.393	22.7157		485.974	-4.52946
489.43	3.97577		485.902	9.16315		485.368	10.4691		487.126	11.2844
489.834	1.9571		486.462	10.8645		484.71	-16.9132		487.667	12.5422
489.767	-11.2891		486.665	4.04588		485.448	-10.941		487.588	-0.99812
490.141	-14.0257		486.707	-6.61375		486.169	-5.4014		489.269	27.4675
491.484	6.39227		486.728	-17.759		487.428	12.9989		488.382	-5.3694
492.391	16.3765		487.565	-9.44357		487.431	1.41112		488.864	-5.52407
492.201	0.17477		487.96	-11.6773		488.065	4.88273		489.752	4.02355
493.119	10.408		488.601	-8.04296		488.772	10.1128		489.909	-3.90721
493.103	-1.6144		489.592	3.94239		489.111	6.52769		490.423	-3.31292
493.215	-10.6046		489.417	-11.9005		489.323	-0.08934		491.664	14.6704
493.789	-8.56941		490.039	-8.70484		490.335	12.4222		492.007	11.1943
494.32	-7.54559		490.658	-5.58177		491.18	20.9364		492.701	16.1019
494.488	-15.201		491.06	-7.64252		491.82	24.57		492.37	-3.46318
495.553	-1.4588		491.665	-4.85709		491.881	14.3612		492.969	-0.81918
496.351	5.94448		492.457	2.37833		492.462	16.5626		493.809	7.56222
496.096	-11.8011		492.302	-12.9967		492.291	0.81953		494.426	10.6338
497.223	3.44835		492.694	-15.2998		492.882	3.27095		494.114	-8.46164
497.415	-3.62616		493.633	-4.52363		493.547	7.47835		494.81	-3.52972
498.659	14.4013		494.437	2.99576		493.966	5.80027		496.046	14.3364
499.18	15.1914		494.817	0.41656		493.842	-8.80725		495.937	0.05466
499.311	6.65458		495.665	8.98386		494.904	4.89383		496.339	-2.01179
500.045	12.4975		496.002	5.36762		495.139	-1.17387		497.065	3.65129
500.362	8.39603		495.863	-9.6226		496.489	19.381		497.468	1.61509
500.89	9.35748		495.953	-19.1426		496.622	10.9122		497.708	-4.30861
500.427	-13.3639		496.958	-6.79896		497.123	11.1919		498.544	3.96583
501.523	1.14452		497.463	-6.38646		497.621	11.4265		499.181	7.53978
502.08	2.76511		497.581	-15.2562		498.018	9.25973		500.059	16.8243
502.011	-10.5323		498.133	-13.7456		498.348	5.46262		499.839	-0.09494
503.121	4.31836		499.25	1.28729		498.584	-0.56543		500.842	12.1883
503.609	4.29336		499.774	2.13028		499.552	10.8765		501.553	17.5209
504.321	9.61373		500.003	-4.06557		499.611	0.63678		501.45	3.39056
504.355	-1.23441		500.683	0.49901		500.031	-1.01014		500.874	-22.0366
504.81	-2.01293		500.813	-8.07031		500.868	7.3196		502.352	1.58578
505.669	6.81384		501.953	7.50717		500.722	-7.8169		502.914	3.34344
505.808	-1.53539		502.602	11.3189		501.342	-4.69386		503.254	-0.20773
506.064	-7.06202		502.97	8.45333		502.379	8.38415		503.117	-15.1287
506.888	0.91455		502.888	-5.16088		502.874	8.55521		504.363	2.97508
507.918	13.8674		503.274	-7.60915		503.377	8.89685		505.174	10.6469
508.399	13.6785		503.862	-5.2334		503.537	1.07134		505.485	6.42204
508.581	6.37294		504.163	-9.74208		504.399	9.96126		505.863	3.78586
508.357	-10.6314		504.994	-1.54207		504.296	-4.15899		506.706	12.2567
508.615	-16.1636		505.18	-8.7511		505.691	17.4911		506.704	0.53029
509.522	-6.14542		505.655	-9.07759		506.322	20.9041		506.956	-5.10292
510.357	2.11243		505.74	-18.7381		506.179	5.83193		507.795	3.2585
511.346	14.0677		507.014	0.03164		506.953	12.6466		508.959	19.3885
511.224	-0.51576		507.177	-7.74961		507.503	14.0884		509.122	11.6184
512.209	11.3502		507.259	-17.446		507.983	13.891		509.094	-0.73161
512.195	-0.64208		508.563	2.01233		508.529	15.2796		509.707	2.25428
512.914	4.84986		508.604	-8.67301		508.63	6.00878		510.208	2.5453
513.573	8.92877		509.098	-8.52012		508.89	0.5727		511.479	21.2348
513.902	5.10922		509.585	-8.56629		509.63	6.57601		510.556	-12.4633
514.093	-2.00822		509.829	-14.4126		510.283	10.5078		511.148	-9.9895
514.887	5.301		510.553	-8.78578		511.122	18.852		512.32	6.30645
515.615	11.0279		511.378	-0.74184		510.659	-3.83493		512.582	0.91573
515.621	-0.48376		511.575	-7.70484		511.813	12.0301		513.024	-0.21357
516.185	1.32259		512.76	8.92265		512.187	9.29634		513.66	3.33322
516.32	-7.14219		513.252	9.00747		512.794	12.1363		514.351	8.15889
517.333	5.39528		513.063	-7.17481		513.159	9.18786		514.616	2.83763
518.125	12.6349		513.948	2.29052		513.525	6.27366		514.882	-2.49163
518.236	3.63105		514.619	6.65746		514.244	11.7573		515.61	3.22968
518.894	7.66654		513.856	-23.2282		514.819	13.8259		516.107	3.43703
518.846	-5.15779		514.635	-16.2909		514.939	5.02678		516.773	7.67133
518.986	-13.479		515.622	-4.38242		515.137	-1.89812		517.466	12.5681
519.849	-4.51628		516.031	-6.28601		515.385	-7.63898		518.109	16.2367
520.431	-2.29504		516.43	-8.42727		516.7	12.0876		517.46	-10.9069
520.937	-1.85273		517.153	-2.82289		517.203	12.4428		518.856	10.7522
521.664	3.83289		517.88	2.85011		518.123	22.7249		518.968	1.76595
521.639	-8.44467		518.275	0.64082		518.141	11.4988		519.833	10.7609
522.38	-2.4083		518.291	-10.6477		518.494	8.26782		520.231	8.60914
522.951	-0.43066		519.544	7.59737		519.207	13.6293		520.451	2.17867
523.264	-4.63463		520.056	8.16954		519.65	12.5463		520.679	-4.03486
523.91	-0.87312		520.524	7.66261		519.68	1.60299		521.606	6.42478
524.789	8.47037		520.084	-14.4858		520.374	6.48862		522.463	15.2277
525.368	10.6219		520.808	-8.87098		520.702	2.6825		522.38	1.5738
526.048	15.2004		521.373	-7.03731		521.521	10.5569		522.854	1.25588
525.925	0.59474		522.082	-1.77101		521.812	5.8382		523.612	7.6671
526.06	-7.85906		522.291	-8.44897		522.167	2.66981		523.734	-1.07084
527.047	4.03312		522.462	-16.0388		522.558	0.35074		524.441	4.1589
527.936	13.6145		523.767	3.45885		523.848	19.4752		524.427	-7.87035
527.737	-2.79822		523.803	-7.34314		524.625	26.3505		525.514	6.42453
528.373	0.7161		523.945	-15.6181		524.108	2.34288		526.012	6.65125
529.064	5.54971		524.405	-16.2779		524.72	5.29623		526.339	2.79262
529.417	2.3276		524.821	-18.0295		525.472	11.605		526.618	-2.19847
529.133	-16.1169		526.212	3.54038		525.903	10.2122		527.588	9.31327
530.133	-3.90092		526.326	-5.41407		526.917	22.7549		527.604	-1.99245
530.18	-14.4522		526.897	-3.43223		527.008	13.267		527.56	-14.6858
531.956	16.2911		527.306	-5.3481		527.29	8.35109		527.987	-16.186
532.186	10.1223		527.465	-13.2297		527.53	2.40391		528.526	-14.9711
532.654	9.64911		527.722	-18.7282		527.693	-5.3596		529.726	2.03676
532.572	-3.98969		528.841	-3.6898		528.465	1.38769		530.014	-2.75189
533.339	2.66141		529.41	-1.76252		528.849	-1.08848		529.918	-16.7051
534.011	7.05594		529.762	-5.01755		530.049	15.9035		530.99	-2.78702
534.561	8.50567		530.685	5.34952		530.137	6.34622		531.825	5.47299
534.849	3.7257		530.939	-0.2512		530.053	-7.33668		531.417	-15.9167
535.195	0.3225		531.098	-8.11993		531.134	6.81187		532.771	4.7574
536.293	14.8912		531.985	1.40184		531.784	10.676		533.154	2.24683
536.149	-0.23165		532.707	6.9685		532.364	12.8572		533.803	6.06033
536.744	2.29562		533.103	4.74705		533.012	16.6554		533.731	-7.32928
537.42	6.80392		533.142	-5.97198		533.868	25.4278		534.401	-2.97424
538.166	12.9418		533.466	-9.89686		533.542	5.99618		534.789	-5.39637
537.673	-10.4897		533.455	-21.8361		534.034	6.08331		535.815	7.44799
538.487	-2.71728		534.454	-9.62999		534.553	6.80162		535.882	-2.6065
539.451	8.6431		535.203	-3.411		535.09	7.9645		536.783	7.23573
539.67	2.20465		535.471	-8.67692		535.527	6.71856		536.466	-12.0121
540.539	11.2751		536.137	-4.4557		535.819	2.02866		537.685	5.44042
540.427	-3.05386		537.019	4.94824		536.943	17.2055		537.869	-1.83154
541.541	11.8772		537.346	1.08849		537.035	7.74912		538.572	3.3051
541.664	3.16196		537.627	-3.87171		537.442	5.8154		539.005	1.97263
542.306	6.82417		538.464	4.47356		537.97	6.73218		538.909	-11.997
542.276	-5.5595		538.218	-13.0876		538.697	12.4438		539.841	-1.39529
542.974	-0.56092		539.107	-3.51071		538.845	4.30578		540.663	6.57781
543.86	8.93521		539.466	-6.58943		539.943	18.8796		540.545	-7.91412
543.717	-6.15865		540.217	-0.32921		539.812	4.05776		540.716	-15.5028
544.847	9.17887		540.13	-14.0571		540.489	8.57519		541.859	0.14366
544.926	-0.58712		541.403	4.65141		540.838	5.25324		541.861	-11.4775
545.082	-8.55556		542.254	13.3085		541.669	13.4113		543.203	8.90324
546.142	5.10189		541.986	-4.75837		542.043	10.6811		543.739	10.0247
547.249	19.8685		542.17	-12.0236		542.257	4.12508		543.975	3.98028
547.131	5.3978		542.973	-4.50584		543.083	12.196		544.901	14.4505
547.275	-2.83055		543.467	-4.37059		543.042	-0.45663		544.879	2.24555
547.99	2.59132		543.874	-6.33746		543.33	-5.24108		545.809	12.8059
548.342	-0.67909		544.329	-7.13133		543.807	-5.51334		545.978	5.18101
548.682	-4.23436		544.708	-9.75168		544.695	4.00399		546.098	-3.62222
549.465	2.79215		544.897	-16.8853		545.207	4.57182		546.68	-1.38125
549.627	-4.99076		546.115	0.51156		545.591	2.09524		547.719	11.7565
550.657	7.94142		546.353	-5.44571		546.46	11.1757		547.088	-14.9796
551.041	5.43194		547.123	1.25238		547.073	14.1493		547.977	-5.41305
551.246	-1.31652		547.037	-12.4538		546.539	-10.2619		548.611	-1.93688
551.859	1.66315		547.812	-5.61002		546.917	-12.8871		549.602	10.0501
552.243	-0.83839		548.426	-2.60873		548.395	10.7215		549.764	2.24168
553.394	14.9556		549.468	10.6145		548.665	5.4959		550.219	1.45631
553.817	13.4078		549.37	-3.40167		549.222	7.14666		550.336	-7.4279
554.178	10.3497		549.803	-4.74067		549.485	1.75482		550.893	-5.78059
553.78	-10.7993		550.238	-6.02405		550.22	7.62745		551.885	6.23627
555.091	8.83724		550.512	-11.1215		551.003	14.6582		552.025	-2.0613
554.706	-12.014		551.356	-2.62669		551.476	14.2941		552.391	-4.99188
555.234	-11.0571		552.082	3.02539		551.36	-0.1335		552.614	-11.3415
556.583	9.4624		552.392	-1.23451		551.01	-20.1556		553.675	2.3285
556.363	-7.44523		552.544	-9.2596		552.609	6.3627		553.992	-1.76792
557.083	-1.91717		553.353	-1.63183		553.418	14.0216		554.155	-9.552
557.319	-7.93959		553.67	-5.71777		554.005	16.379		555.523	11.4677
558.579	10.468		554.237	-3.8476		553.696	-2.67821		555.018	-12.269
558.407	-5.29765		555.032	3.47415		554.228	-1.63543		555.671	-8.34457
558.846	-6.48012		554.952	-10.1003		555.045	6.20717		556.505	-0.09629
560.241	15.1649		554.926	-22.3674		554.455	-19.5246		557.005	0.19296
560.986	21.2973		556.304	-1.13313		555.403	-8.58065		557.035	-10.7586
561.213	15.0668		556.624	-5.16258		556.305	1.29771		557.495	-11.4333
561.073	0.05171		557.538	5.01238		557.528	18.8479		557.7	-18.2109
561.25	-7.39306		557.743	-1.78293		556.607	-14.8067		558.579	-8.86291
562.369	7.67549		557.443	-20.5847		557.946	5.50109		559.338	-2.42582
562.545	0.20016		558.479	-7.5209		558.811	14.4815		560.098	4.05949
563.212	4.45481		559.37	2.08559		559.123	10.2637		560.155	-6.25588
564.177	15.8258		560.153	9.11495		558.855	-7.79677		560.178	-17.3397
564.061	1.39801		560.272	0.29073		559.791	2.89563		560.835	-13.3432
564.312	-4.26039		560.4	-8.31183		560.244	2.05335		561.774	-2.56084
564.637	-8.18279		560.623	-14.6504		561.139	11.7443		562.454	2.00137
565.112	-8.47805		561.435	-6.92159		561.422	6.84322		562.823	-0.85748
565.606	-8.34519		561.991	-5.31956		561.583	-0.98253		562.936	-9.82468
566.212	-5.54529		562.151	-13.1643		561.94	-4.09699		564.058	5.31272
566.5	-10.3395		563.078	-2.70079		562.271	-7.89638		564.663	8.09271
567.298	-2.95911		563.611	-1.62059		563.122	0.77814		565.261	10.7216
567.368	-12.9491		563.899	-6.40608		563.644	1.57258		564.766	-12.7813
568.157	-5.75032		564.709	1.28175		564.217	3.59046		565.389	-9.57121
569.305	9.97794		565.202	1.35722		564.372	-4.35789		565.812	-11.1078
569.278	-2.33137		565.976	8.18541		565.648	14.4537		566.623	-3.44115
569.754	-2.63289		565.877	-5.82592		566.391	20.5338		567.379	2.94802
570.859	12.0857		565.972	-15.2468		566.335	7.5178		568.826	25.8252
571.076	5.61935		566.756	-8.19326		567.083	13.6965		568.896	15.849
570.827	-12.0005		567.162	-10.1311		568.033	24.7377		569.149	10.2423
571.251	-13.5475		568.306	5.48349		567.725	5.69756		569.236	0.64403
572.563	6.12957		568.369	-4.66035		568.229	6.07382		569.638	-1.41698
573.033	5.68049		568.284	-18.3454		568.774	7.44856		569.618	-13.5738
573.413	3.09503		569.525	-0.38513		569.319	8.78216		570.308	-8.75148
574.217	10.6318		569.981	-1.16105		569.738	7.10494		571.028	-3.24162
574.609	8.34319		570.165	-8.43373		570.829	21.4968		571.681	0.68678
574.717	-0.77602		571.056	1.17702		571.218	19.1396		572.552	9.83332
575.381	3.41207		571.666	4.09089		570.754	-3.60253		572.629	0.01953
575.737	0.26051		571.999	0.36157		571.432	0.91082		573.641	12.5218
575.96	-6.07047		572.232	-5.73791		572.597	17.0583		574.172	13.5098
576.57	-3.16444		572.744	-5.17472		572.31	-1.47255		574.506	9.85078
576.793	-9.51366		572.809	-15.2749		572.632	-5.44499		574.8	5.20269
577.787	2.56073		573.854	-1.97529		573.164	-4.38046		575.032	-0.93454
578.077	-2.17065		574.757	7.88962		573.904	1.60615		576.272	17.01
578.67	0.31309		574.534	-9.0906		574.242	-1.97711		576.976	22.14
579.389	5.80927		575.203	-4.76982		574.293	-12.4176		576.484	-1.26568
579.983	8.34024		575.246	-15.4174		575.392	2.15882		577.437	9.84098
580.054	-1.64577		576.756	8.97629		575.453	-8.05835		577.653	3.34033
580.688	1.83996		576.408	-10.9844		576.374	2.28379		577.709	-6.99996
581.533	10.374		577.024	-7.95872		576.714	-1.25926		578.655	3.95046
582.693	26.3897		578.195	8.35422		577.338	1.97132		579.529	13.1168
582.744	15.9428		577.754	-13.8423		577.499	-5.86129		579.897	10.2581
582.75	4.42908		578.138	-16.3507		577.948	-6.80902		580.641	16.3579
583.163	2.625		579.122	-4.50909		579.304	13.8942		579.993	-10.7662
583.523	-0.43925		579.784	-0.36643		579.626	9.92372		580.635	-7.09317
584.143	2.69414		580.078	-5.01621		579.908	4.9942		581.153	-6.41171
584.784	6.3301		580.673	-2.47784		580.453	6.35947		582.447	12.8205
585.274	6.37546		580.5	-18.2703		581.336	15.7938		582.935	12.815
586.346	20.295		581.477	-6.60369		580.956	-4.94802		582.623	-6.30996
585.78	-4.86381		581.808	-10.3713		581.669	0.39536		583.486	2.63581
586.617	3.45738		583.129	9.5325		582.581	10.5279		583.36	-12.0136
586.61	-8.37016		583.055	-3.91149		582.897	6.40191		584.453	2.39729
587.271	-4.24961		583.265	-10.5748		583.282	3.91377		584.601	-5.72363
587.81	-3.06416		583.957	-5.70061		583.517	-2.12347		585.471	3.39707
587.864	-13.4304		584.68	-0.10056		583.731	-8.69321		585.791	-0.63613
589.268	8.41649		584.717	-10.9057		585.312	17.3873		586.441	3.20405
589.923	12.3898		585.217	-10.6114		585.362	6.91857		586.925	3.09211
590.182	6.92221		585.827	-7.70328		585.655	2.26468		587.515	5.53914
590.265	-2.74823		585.965	-16.0825		585.863	-4.43191		587.473	-7.12722
590.555	-7.50897		586.518	-14.5324		586.758	5.27234		588.122	-3.29285
590.995	-8.66251		586.416	-28.633		587.505	11.455		588.563	-4.44809
591.464	-9.10998		587.573	-12.673		588.028	12.2834		589.617	9.05751
592.614	6.66679		588.644	1.22671		587.678	-7.7496		589.626	-2.3834
593.238	9.89741		588.683	-9.50709		587.903	-14.0445		590.148	-1.57819
593.169	-3.40683		589.22	-8.33429		588.39	-14.0579		591.053	8.35797
593.889	2.13137		589.201	-20.4625		589.937	11.1789		591.438	5.88353
594.004	-6.80062		589.668	-20.9797		590.393	10.4123		591.577	-2.45001
595.231	10.8549		590.723	-7.45016		591.161	17.0843		592.048	-2.87708
595.598	7.93766		591.677	3.66055		591.049	2.74986		592.858	4.82012
595.888	3.19913		592.271	6.16783		591.457	0.83299		593.685	12.8935
596.64	9.49714		592.167	-7.96877		592.44	12.6507		593.966	7.93884
596.895	3.91054		592.283	-16.8747		592.595	4.68256		594.881	18.1209
597.6	9.09487		593.16	-7.57152		593.182	7.03858		594.846	5.62256
598.084	8.99489		594.213	5.87955		592.863	-12.2475		594.504	-14.2082
598.822	14.9439		594.712	6.15096		593.659	-4.91226		595.767	4.28737
599.118	10.3331		594.681	-6.25801		594.397	1.04439		596.404	7.83349
599.073	-2.39298		595.301	-3.11109		595.156	7.51113		596.668	2.48137
599.72	1.39414		595.696	-5.34906		595.548	5.20611		597.211	3.76441
600.104	-1.095		596.487	1.88872		595.546	-6.49783		597.067	-11.3229
600.931	6.99263		596.793	-2.49281		596.349	1.0055		597.484	-13.0288
601.886	18.1162		597.358	-0.66272		596.89	2.27947		598.114	-9.64342
601.351	-6.31071		597.588	-6.84116		597.564	6.68179		599.271	6.31105
602.135	0.74014		598.042	-7.65938		597.814	0.97652		599.34	-3.70294
603.022	10.2707		598.843	-0.1944		598.455	4.62761		600.066	1.96714
603.095	0.32539		599.521	4.33091		599.308	13.324		600.785	7.47206
603.486	-1.99311		599.78	-1.13119		599.634	9.44823		601.177	5.17131
604.512	10.84		599.961	-8.50546		599.684	-1.00973		601.621	4.101
604.838	6.9733		600.834	0.67778		600.158	-1.34295		602.26	7.69746
605.731	16.6375		601.546	6.01587		600.867	3.90246		602.415	-0.25944
605.974	10.7676		601.565	-5.17974		601.615	10.1089		602.907	-0.19245
606.354	8.17816		601.549	-17.2115		601.31	-8.84523		604.019	14.709
606.093	-9.72178		602.53	-5.46527		601.972	-4.7073		604.164	6.50081
606.547	-10.5299		603.486	5.69213		602.669	0.29803		603.801	-13.8375
606.649	-19.772		603.7	-0.83946		603.085	-1.4419		604.154	-17.0618
607.518	-10.6901		604.137	-2.09215		603.437	-4.71168		605.287	-1.67575
608.463	0.20739		604.63	-1.98358		604.118	-0.12026		605.752	-2.23313
609.173	5.50049		604.605	-14.2282		604.251	-8.60565		606.337	0.06145
609.793	8.65069		605.235	-10.8595		605.686	14.0018		606.616	-4.93992
609.607	-7.46868		606.42	5.76216		605.213	-8.94685		606.852	-10.9743
610.415	0.16985		606.895	5.42365		606.114	0.8766		607.243	-13.3073
611.16	6.28921		607.163	0.1734		606.283	-6.75337		608.43	3.37336
612.195	19.3514		607.205	-10.4782		607.096	1.00978		608.604	-4.12452
612.303	10.2618		608.878	17.7937		607.579	0.87615		608.97	-7.05555
612.856	11.7997		609.298	16.1728		607.77	-6.23083		609.154	-14.328
613.259	9.76107		608.819	-6.92961		608.677	3.76352		610.194	-1.14115
613.569	5.48821		609.057	-12.9012		608.743	-6.32546		610.895	3.92925
613.79	-0.90891		610.04	-1.12109		609.072	-10.1137		611.189	-0.71674
614.315	-0.00931		610.484	-2.16111		610.533	13.0838		611.824	2.77849
615.152	8.30415		611.001	-1.49416		610.332	-3.37779		611.548	-15.4666
615.428	3.20816		611.226	-7.77267		611.599	15.2203		613.096	9.82026
615.514	-6.38866		611.807	-5.58328		611.641	4.55561		613.253	1.9103
616.418	3.53306		613.072	12.9515		611.641	-7.12694		613.76	2.36576
617.101	8.17761		613.236	5.21981		612.189	-5.68855		613.499	-15.5433
617.544	7.09489		613.265	-5.75607		612.846	-1.66252		614.195	-10.5988
617.606	-3.0973		613.768	-5.41906		613.595	4.56881		614.782	-8.24261
617.699	-12.5237		614.062	-10.0337		613.924	0.75927		615.584	-0.75381
618.513	-4.73766		614.321	-15.5425		614.607	5.37435		616.196	2.19795
619.674	11.3079		614.717	-17.7312		614.711	-3.78519		616.731	3.32005
619.871	4.34233		615.731	-5.17847		614.629	-17.4061		617.25	4.02577
620.641	11.0578		616.271	-3.94165		615.541	-7.30504		617.702	3.16121
620.644	-0.51255		616.825	-2.39048		615.786	-13.1037		618.583	12.5368
620.748	-9.69142		617.487	1.72671		617.155	7.90376		618.098	-10.7018
621.532	-2.65007		617.129	-18.474		617.598	6.82522		618.708	-7.79806
622.654	12.4822		618.439	1.1356		617.815	0.35893		619.803	6.66318
622.705	2.04772		618.702	-4.22048		618.275	-0.35266		619.914	-2.3457
622.715	-9.38298		619.056	-7.44844		618.951	4.15424		620.953	10.8273
623.99	9.37237		620.262	9.68927		619.373	2.55904		621.329	8.13311
624.296	5.03854		620.145	-4.78147		620.374	14.7849		620.972	-12.0694
624.98	9.69557		620.32	-12.2664		619.582	-15.789		622.047	1.93869
625.152	2.14561		621.311	-0.26641		619.917	-19.451		622.352	-2.42726
625.375	-4.19372		621.97	3.82914		621.144	-1.81386		622.946	0.08595
626.128	2.11401		622.338	0.92829		621.474	-5.59874		623.248	-4.37827
626.27	-6.16693		623.105	7.59367		622.654	10.9032		623.752	-4.00955
626.654	-8.64135		623.127	-3.56011		622.876	4.53752		623.812	-14.2466
627.623	2.81467		623.046	-17.1488		623.073	-2.40219		624.887	-0.24062
627.698	-7.03672		623.839	-9.8668		623.157	-12.0727		625.718	7.94838
628.378	-2.46686		624.46	-6.71746		624.386	5.61787		625.837	-0.86668
628.336	-15.1324		624.883	-8.26872		625.028	9.28879		626.237	-3.00275
629.187	-6.4841		625.972	6.05555		625.303	4.18821		626.865	0.34036
629.768	-4.27323		626.206	-0.03155		625.464	-3.6356		627.133	-4.91731
630.554	2.84578		626.617	-1.86663		626.191	2.05632		627.631	-4.6946
631.231	7.32175		627.572	9.27277		626.809	5.14246		627.97	-8.25855
631.323	-2.14946		627.294	-9.0101		627.054	-0.67201		628.835	0.73124
631.581	-7.62654		628.286	2.9849		627.178	-9.38063		629.106	-4.46264
632.493	2.48522		628.775	3.01103		628.274	5.12302		629.508	-6.51956
633.239	8.61926		628.987	-3.59079		628.14	-9.74036		630.126	-3.41667
633.667	7.1893		629.392	-5.60625		628.523	-12.2423		631.097	8.08658
634.291	10.4271		630.465	8.3573		629.244	-6.70552		630.335	-21.778
634.734	9.32874		630.789	4.4337		630.244	5.51522		631.314	-10.0509
634.722	-2.59876		631.012	-1.92242		630.757	6.10945		632.432	4.97344
635.466	3.46185		631.014	-13.5212		630.728	-6.25183		632.675	-0.89163
636.148	8.08404		632.086	0.41446		631.456	-0.54754		632.422	-18.5872
636.993	16.6099		632.245	-7.45396		631.781	-4.43265		633.563	-2.99923
636.1	-16.3571		632.844	-4.81169		633.12	15.8832		634.381	4.86428
637.405	3.11514		633.632	2.32528		633.03	2.07114		634.701	0.83976
638.306	12.9793		634.02	-0.06223		633.553	2.89316		635.339	4.38554
638.391	3.3545		634.345	-3.97782		633.61	-7.42698		635.494	-3.55001
638.981	5.75131		634.563	-10.4177		633.519	-21.239		635.892	-5.73511
639.419	4.56377		634.564	-22.0563		634.736	-3.8714		636.464	-3.72409
639.953	5.64631		635.375	-14.3862		635.88	11.7823		637.326	5.19453
640.348	3.40498		635.715	-17.9219		635.749	-3.01903		637.785	4.48891
641.346	15.5979		636.984	0.72252		636.591	5.42399		637.653	-10.3425
641.666	11.5435		637.631	4.49982		637.12	6.414		638.899	7.75039
641.755	2.01122		638.244	7.47652		637.048	-6.98023		639.132	1.65776
641.566	-14.1382		638.427	0.18511		637.544	-6.79554		639.703	3.64832
642.48	-4.00022		638.855	-1.25302		637.994	-7.71876		640.638	14.304
642.72	-9.94572		639.34	-1.34525		638.066	-17.6645		640.358	-4.06226
643.678	1.29235		639.871	-0.33744		639.482	4.49082		640.679	-8.04327
644.289	4.22895		640.463	2.14724		639.28	-11.9949		642.039	12.7545
644.363	-5.68148		641.04	4.24892		640.43	3.79715		642.117	2.96117
645.008	-1.95961		641.524	4.16697		641.391	15.077		642.665	4.36231
645.613	0.82462		641.894	1.3199		641.035	-5.09626		642.996	0.6036
646.394	7.82126		642.226	-2.41663		641.611	-2.98887		643.999	12.8849
646.595	0.95499		642.769	-1.12898		642.453	5.42658		643.885	-1.49252
647.062	0.42506		643.637	7.95059		642.176	-12.8258		644.109	-7.81414
647.364	-4.0053		643.928	3.23164		643.056	-3.47995		644.379	-13.0081
647.595	-10.1586		643.983	-7.11511		643.689	-0.03576		645.095	-7.59396
648.75	5.74159		644.339	-10.2654		644.203	0.58606		646.271	8.82522
649.347	8.35356		645.402	3.42429		644.436	-5.527		646.524	3.20547
649.465	-0.51109		646.152	9.66731		644.876	-6.68047		646.725	-3.65703
649.538	-10.4101		646.478	5.78261		645.547	-2.33698		647.998	15.0701
650.442	-0.50156		646.613	-2.64099		645.858	-6.56729		648.023	4.00121
650.688	-6.30311		646.534	-16.1992		646.427	-4.65431		648.427	1.99502
651.052	-9.24543		647.845	3.43035		646.919	-4.55838		648.937	2.48202
652.166	5.67153		648.294	2.49651		647.841	5.79295		649.705	9.17199
652.428	0.28732		648.987	7.38767		648.088	0.00912		649.896	2.06523
652.353	-13.1791		649.217	1.20898		648.873	7.09175		649.853	-10.6381
653.131	-6.2865		649.234	-10.0445		648.914	-3.59243		650.517	-6.42017
654.094	5.04161		649.621	-12.4668		649.177	-8.95357		651.582	7.3436
654.683	7.45946		650.571	-1.4341		649.713	-7.83477		651.685	-1.86046
654.762	-2.31369		650.929	-4.56663		650.827	7.09759		652.006	-5.85476
655.119	-5.45992		651.343	-6.33284		651.34	7.70182		652.314	-10.1736
655.259	-13.7889		651.875	-5.28285		651.508	0.02711		652.675	-13.2199
656.743	9.99461		653.04	10.8542		652.172	4.23774		653.275	-10.5599
656.638	-4.18336		653.393	7.61245		652.54	1.3451		653.911	-7.04441
657.335	0.81418		654.226	15.8192		652.711	-6.24289		654.875	4.3187
658.676	21.1603		653.462	-14.0552		653.767	7.30756		655.274	2.17997
658.92	15.3278		653.631	-21.7083		653.983	0.81616		655.818	3.5166
658.747	-0.4812		654.588	-10.5219		654.361	-1.81294		655.527	-15.1021
659.043	-5.05876		655.326	-4.55677		655.087	3.86329		656.552	-2.29612
660.05	7.31863		655.894	-2.63751		655.949	12.7437		657.54	9.62524
659.673	-13.356		656.164	-7.87168		655.897	-0.15049		657.61	-0.36811
660.368	-8.42536		657.017	0.84051		656.726	8.0032		657.993	-2.86209
661.123	-2.06212		657.878	9.72825		656.786	-2.2442		658.636	0.81392
661.859	3.84279		658.833	20.8625		657.848	11.4521		659.269	4.2718
661.754	-10.3382		658.396	-1.22122		657.464	-9.37541		659.731	3.64544
662.301	-8.92917		658.558	-9.03229		658.598	6.04182		660.096	0.67907
663.059	-2.48468		659.402	-0.52382		659.038	4.87759		660.408	-3.52211
663.819	3.99053		659.67	-5.8127		659.245	-1.85388		660.951	-2.22808
664.128	-0.28755		659.946	-10.8693		659.534	-6.62398		660.975	-13.3173
664.418	-5.00969		660.709	-4.31643		660.148	-3.62666		661.351	-15.9921
665.124	0.15958		661.471	2.21597		660.614	-4.14221		662.536	0.64289
665.954	8.30012		662.188	7.67188		661.465	4.49072		663.304	7.29485
666.299	4.90316		662.164	-4.58905		661.897	3.14338		663.992	12.0646
666.602	0.47423		663.101	6.15493		662.276	0.54711		663.912	-1.49347
666.518	-13.2111		662.807	-12.562		662.97	5.45078		664.937	11.3151
668.348	18.827		663.517	-7.25771		663.309	1.88064		664.414	-12.8591
668.499	10.775		664.116	-4.61718		663.848	3.10667		665.627	4.44477
668.46	-1.83041		664.418	-9.06607		663.883	-7.74258		665.579	-8.36631
669.291	6.37483		665.006	-6.6925		664.495	-4.79135		665.849	-13.5814
669.234	-6.65908		665.67	-2.51183		664.861	-7.73214		666.723	-4.37095
670.112	2.63645		666.108	-3.71547		666.129	10.883		667.694	7.14907
670.235	-6.09942		667.039	6.84958		666.282	2.89221		667.108	-18.4923
670.611	-8.78684		667.414	4.15172		666.834	4.40052		668.355	-0.39213
671.506	0.9184		668.057	7.84247		667.243	2.48742		669.278	9.98415
671.883	-1.75439		667.836	-9.10858		667.746	2.86726		669.342	-0.15913
672.628	4.38394		667.994	-16.9813		668.018	-2.33497		669.762	-1.79182
672.448	-11.5716		668.706	-11.6784		668.253	-8.36645		669.969	-8.51114
673.575	3.67698		669.091	-14.1312		669.273	4.30608		670.393	-10.0678
673.841	-1.64122		669.786	-9.19504		669.372	-4.98508		671.783	11.482
673.709	-16.4563		670.61	-1.18642		670.594	12.5387		672.162	8.8637
674.403	-11.5426		671.436	6.87369		671.092	12.7622		672.976	16.6356
675.54	3.92687		672.21	13.6823		670.911	-3.22575		672.359	-9.75639
675.922	1.39298		672.569	10.5879		671.605	1.6809		673.182	-1.78343
676.403	1.20357		672.619	0.12982		671.962	-1.45799		673.786	0.9747
676.57	-6.44728		672.686	-9.94944		672.415	-2.3149		674.531	7.09594
677.28	-1.17585		673.633	1.01593		672.771	-5.48315		674.402	-7.64056
677.776	-0.98858		674.223	3.41797		673.732	5.80819		674.987	-5.3247
678.033	-6.51321		674.66	2.20897		673.962	-0.34625		676.162	11.074
679.069	6.56276		675.508	10.7836		674.497	0.74929		676.696	12.1506
679.569	6.8177		674.904	-15.3086		674.703	-5.97489		676.736	1.43817
679.521	-5.98621		675.67	-8.68702		675.465	0.52287		677.168	0.10495
680.25	-0.22846		676.668	3.50193		675.869	-1.47525		677.369	-6.76944
681.198	10.7221		676.381	-15.0317		676.051	-8.79001		677.99	-3.62326
681.296	1.41388		676.997	-11.9661		677.083	4.19484		678.276	-8.44232
681.459	-6.35676		676.939	-25.0171		677.379	-0.4104		678.162	-22.8429
681.878	-8.01476		677.941	-12.7696		678.203	7.5951		679.307	-7.13416
683.463	18.1626		678.766	-4.74391		678.62	5.90632		680.121	0.62179
683.672	11.4864		679.043	-9.79175		678.967	2.50045		680.974	9.31965
683.844	3.94086		679.938	-0.07692		679.146	-4.88091		681.119	1.11818
683.734	-10.3513		680.507	1.84868		679.501	-8.07395		681.769	4.96224
683.836	-19.5656		680.889	-0.68625		679.681	-15.4324		682.453	9.65834
684.632	-12.2315		681.556	3.5609		680.837	0.51226		682.613	1.79495
685.298	-8.00794		681.983	2.10301		680.845	-10.9603		683.687	15.7837
686.497	8.97227		682.103	-6.6907		681.223	-13.5931		684.346	19.8629
687.492	21.0776		681.968	-21.5821		682.693	9.83686		684.141	3.29664
686.787	-7.41751		682.447	-21.8218		683.103	7.97416		684.062	-10.244
687.316	-6.47937		684.156	7.33508		683.212	-1.09931		684.379	-14.3605
687.354	-17.2159		684.456	2.82312		683.697	-1.17556		686.399	22.2153
688.612	1.14472		685.457	15.065		683.847	-9.26962		685.516	-10.5311
688.978	-1.76192		685.357	1.00062		684.559	-3.91867		686.351	-2.23048
690.079	12.8566		685.959	3.7042		685.099	-2.71097		686.897	-0.86339
689.865	-3.91779		686.629	8.05883		685.596	-2.5016		687.53	2.58654
690.026	-11.738		686.824	1.03123		685.926	-6.29246		688.089	4.2436
690.585	-10.0485		687.087	-4.35584		686.649	-0.69092		687.941	-10.9295
691.389	-2.53495		687.97	5.08095		687.424	6.16578		688.653	-5.61312
691.744	-5.70549		687.54	-16.8406		687.523	-3.15553		689.618	5.79068
692.944	11.281		688.086	-15.479		687.641	-11.9894		690.619	18.0129
692.894	-1.58753		688.573	-15.5217		688.306	-7.79184		690.612	6.17885
692.831	-14.7368		689.386	-7.76309		688.648	-11.2761		691.094	6.01697
693.728	-4.99533		690.03	-4.0636		689.544	-1.52445		691.217	-2.70263
694.464	0.93264		690.859	4.07625		690.167	1.67714		691.691	-3.04155
694.801	-2.69341		690.813	-8.6891		690.734	3.54773		692.382	1.8064
695.103	-7.14425		692.058	9.37846		691.181	2.53776		693.141	8.23596
695.569	-7.6907		691.922	-5.51685		691.038	-12.529		692.766	-12.3601
696.261	-2.83086		692.684	1.01027		691.384	-15.9151		693.05	-17.2613
697.148	6.69448		692.723	-9.72911		691.913	-14.9591		694.532	6.46317
697.556	4.77235		693.586	-0.80242		692.424	-14.4223		694.74	-0.22635
697.875	0.72544		693.94	-4.00256		693.826	7.40829		695.765	12.576
697.962	-8.8615		694.596	0.00484		693.821	-4.39127		696.227	11.9423
698.899	1.84726		694.519	-13.4988		694.844	8.3737		696.202	-0.30683
699.244	-1.58083		695.482	-2.17995		694.564	-9.97821		697.142	10.4631
699.654	-3.45723		695.532	-12.638		695.745	6.56721		697.042	-3.57517
700.336	1.17988		696.735	4.42338		695.514	-10.6248		697.231	-10.7302
701.39	14.6833		697.045	0.15812		695.923	-12.5365		697.762	-9.70301
701.89	14.939		697.663	3.24772		696.607	-7.84885		699.128	11.2349
701.89	3.27316		698.493	11.4161		697.526	2.42625		699.917	18.4036
701.867	-8.9421		698.659	3.70162		697.957	1.06806		699.874	5.71881
702.672	-1.37704		698.769	-5.3399		698.511	2.63012		700.412	6.91333
702.844	-8.93321		699.28	-4.80386		698.759	-3.12821		700.353	-6.1587
703.549	-3.74934		700.186	5.17493		699.606	5.43183		700.799	-7.1929
704.035	-3.81415		700.58	2.91129		699.17	-16.6333		701.48	-2.57372
704.679	-0.09857		700.561	-9.21671		700.568	5.08706		702.12	1.04947
705.632	10.9897		701.138	-7.07841		700.641	-4.84138		703.157	14.1375
705.321	-8.09214		702.324	9.57409		701.606	6.53865		703.6	13.052
705.889	-6.213		702.301	-2.65503		701.516	-7.26604		703.389	-3.65142
706.362	-6.56662		702.768	-3.15719		702.567	6.1431		703.706	-7.76206
707.191	1.56849		703.337	-1.23199		702.945	3.5126		704.609	2.13837
707.351	-6.27429		704.109	5.53135		702.983	-7.23852		704.774	-5.57268
708	-2.43895		704.15	-5.17189		703.66	-2.75264		705.556	1.43432
708.699	2.56944		704.614	-5.72867		704.64	8.99524		706.248	6.27295
708.892	-4.4927		705.508	3.95035		704.762	0.25409		706.115	-8.55095
709.716	3.51876		705.074	-18.0734		705.732	11.7629		706.624	-8.06276
709.975	-1.9488		705.772	-13.0752		705.769	0.95441		707.392	-1.39206
710.613	1.62514		706.627	-4.32524		705.813	-9.62887		708.103	3.937
710.131	-21.53		706.988	-7.37488		706.901	4.66177		708.852	10.1638
711.114	-9.73838		708.053	6.39721		707.461	6.37106		708.874	-0.97859
712.521	12.1745		708.08	-4.61028		708.235	13.1988		709.518	2.73423
712.591	2.19935		708.765	0.07214		708.878	16.8779		710.479	14.0095
712.779	-4.97875		709.5	5.96078		708.806	3.47957		710.276	-2.49893
713.598	2.93218		710.14	9.57827		708.858	-6.90697		711.309	10.49
713.69	-6.5489		710.748	12.4198		710.072	10.3919		711.65	6.98286
714.318	-3.22951		711.191	11.3339		710.933	19.2997		712.314	11.1665
715.095	3.65741		711.07	-3.23032		710.568	-1.08846		712.397	1.47051
715.527	2.32943		711.102	-14.1237		710.47	-15.0973		712.567	-6.12548
715.514	-9.65208		712.089	-2.20022		711.538	-1.26629		713.293	-0.46015
715.304	-26.3334		712.478	-4.58549		711.991	-2.11363		713.519	-6.70903
716.834	-1.45142		713.03	-3.06893		712.074	-11.7736		714.235	-1.29112
717.782	9.50687		713.5	-3.50753		712.883	-4.13522		714.545	-5.5423
717.617	-6.08139		714.129	-0.15312		713.06	-11.5537		715.197	-1.62655
718.625	6.32162		714.522	-2.42451		714.303	6.43279		716.244	11.6982
718.357	-11.7503		714.609	-12.0263		714.505	-0.38939		716.026	-5.16974
718.984	-8.43318		715.207	-9.41119		715.386	8.9867		716.544	-4.45739
720.019	4.61468		716.189	2.37276		715.366	-3.17143		717.182	-0.91355
720.091	-5.33244		716.623	1.0787		715.782	-4.87141		717.71	0.04197
721.293	11.6977		717.334	6.36968		715.918	-13.3168		718.263	1.59698
721.312	0.4856		717.448	-2.55084		717.073	2.61158		718.789	2.50836
721.817	0.9066		718.13	2.07106		717.359	-2.2338		719.54	8.74995
722.484	5.16354		718.67	3.28463		717.875	-1.57055		719.717	1.33103
722.721	-0.86956		718.691	-7.86871		717.969	-10.9996		720.289	3.30826
723.514	6.41373		719.524	0.35218		718.88	-0.89527		720.698	1.40815
724.201	11.1558		720.001	0.08228		719.489	1.96131		721.538	9.80305
724.726	12.0232		720.293	-4.6199		720.51	14.6902		721.903	6.85703
725.255	13.0019		720.731	-5.80954		720.291	-2.20575		721.865	-5.70782
725.245	1.07698		721.498	0.83753		720.393	-11.4449		722.063	-12.6537
724.854	-19.8917		722.308	8.49871		721.385	0.58691		723.295	5.09993
726.112	-1.53303		722.881	10.5409		722.356	12.124		724.116	13.0554
727.321	15.6604		722.766	-3.8893		722.396	1.40876		724.536	11.409
727.544	9.33526		723.173	-5.81367		722.963	3.27675		724.741	4.64317
727.789	3.51701		723.751	-3.69789		723.602	6.88834		725.043	0.19834
728.017	-2.70658		724.142	-6.00753		724.102	7.14033		725.598	1.78266
728.29	-7.82538		724.746	-3.25578		724.586	7.04218		725.86	-3.64041
729.266	3.8084		725.352	-0.46645		724.879	2.37478		726.528	0.64454
729.926	7.87869		725.27	-14.0717		725.184	-2.0146		726.88	-2.61127
729.799	-6.80253		726.292	-1.3241		725.475	-6.72761		727.472	-0.11892
730.03	-12.9534		726.66	-4.20918		725.698	-13.0758		727.841	-2.99405
730.598	-11.0594		727.294	-0.74103		727.161	10.2144		728.834	9.06842
731.344	-4.89006		726.651	-27.7496		727.358	3.23767		729.239	7.06714
731.991	-1.10545		727.814	-11.6561		727.691	-0.45694		729.398	-0.80638
732.734	4.96983		729.561	18.3987		727.183	-24.2609		729.649	-6.48144
733.105	2.15927		729.16	-2.84864		728.276	-9.82721		730.005	-9.61735
733.752	5.94612		729.997	5.4903		729.052	-2.96171		731.32	10.0991
733.91	-1.94272		730.555	7.1354		729.328	-8.01384		731.402	0.37721
734.37	-2.61636		730.342	-9.61638		730.44	6.84661		731.881	0.17375
734.575	-9.40921		731.589	8.49479		731.463	19.6109		732.099	-6.28159
735.577	2.85815		731.67	-1.22723		731.028	-2.41776		732.406	-10.6306
735.965	0.4462		732.562	8.41316		731.736	2.8056		733.102	-5.66289
736.203	-5.52509		732.932	5.5758		731.951	-3.71505		733.938	2.64449
737.093	4.07717		733.502	7.50934		732.262	-7.95285		734.614	7.09628
737.657	5.89012		733.629	-1.11126		732.908	-4.1992		735.268	11.0569
738.091	4.57176		733.584	-13.8655		733.771	4.74098		735.413	2.85902
738.38	-0.17265		734.934	6.73238		733.398	-15.8437		736.184	9.62113
738.704	-4.11399		735.78	15.2533		734.63	1.93366		736.355	2.01369
738.986	-9.04407		735.954	7.7452		734.574	-11.0594		736.717	-0.97756
739.992	3.30727		736.361	5.79792		734.911	-14.6947		737.851	14.4136
740.518	4.20283		736.433	-4.13791		735.729	-6.8048		738.164	10.2368
741.172	8.1699		737.438	8.19593		736.241	-6.27122		738.197	-0.64618
741.006	-7.45703		737.825	5.78967		736.99	-0.03868		739.189	11.3743
741.983	4.19998		738.655	13.9153		737.818	8.05959		738.92	-6.69754
742.465	4.03844		738.38	-4.30024		737.753	-5.15346		739.438	-6.01482
742.944	3.82309		739.765	17.1058		738.288	-4.05314		740.183	0.10349
743.534	6.2208		739.324	-5.09554		739.092	3.48829		741.251	13.9579
743.39	-8.86242		739.292	-17.5358		739.353	-1.93196		741.505	8.36981
744.066	-4.40374		740.198	-7.54952		739.487	-10.3899		741.75	2.53533
744.365	-8.90417		741.321	7.58115		739.708	-16.7973		742.304	4.09306
745.581	8.44933		741.842	8.3753		739.899	-23.8953		742.665	1.06036
746.184	11.1822		742.381	9.58007		741.352	-0.85734		742.68	-10.2306
746.362	3.77688		742.778	7.37963		741.795	-1.95035		743.566	-0.75821
746.633	-1.41115		742.849	-2.57223		742.19	-4.19794		744.002	-2.00663
747.168	-0.30901		743.077	-8.80231		742.919	1.55653		744.265	-7.3863
747.867	4.74398		744.136	4.8336		742.964	-9.01184		744.935	-3.05376
748.486	7.84444		744.276	-3.48582		744.122	6.96131		745.302	-5.95383
748.323	-7.71957		744.747	-3.91441		745.001	16.281		745.45	-14.0865
748.788	-8.26883		745.42	0.47957		744.837	0.7127		746.857	7.86619
749.898	6.57957		745.018	-20.7676		745.103	-4.61132		747.231	5.1203
750.192	1.93308		746.027	-8.32267		745.976	4.5659		747.727	5.28845
750.236	-8.6974		746.016	-20.2446		746.063	-5.00006		748.529	12.7914
750.722	-8.74983		747.371	0.42054		746.555	-4.93395		748.269	-5.07979
751.784	4.92678		748.509	15.9473		746.88	-8.83933		748.99	0.46463
752.54	11.3351		747.649	-16.2626		747.887	3.53882		749.259	-4.78052
753.1	13.0228		748.444	-8.95692		747.677	-13.1173		749.833	-2.71995
753.492	10.7305		748.466	-20.0976		748.413	-7.20521		750.344	-2.18525
753.375	-3.71736		749.71	-2.04767		748.702	-11.9911		751.017	2.20751
753.553	-11.1441		750.471	4.47128		749.083	-14.5521		751.219	-4.61661
753.772	-17.5791		750.434	-8.09324		750.184	0.06768		751.75	-3.60521
754.442	-13.2317		750.83	-10.2852		750.189	-11.4621		752.308	-1.95567
755.003	-11.4929		751.203	-13.0529		750.927	-5.49885		753.439	13.3882
755.911	-1.47928		752.234	-0.0996		751.959	7.47831		753.069	-7.10863
755.904	-13.298		752.373	-8.4407		752.375	5.7412		753.662	-4.60824
756.487	-11.0416		753.673	10.9418		752.566	-1.36592		754.423	1.89445
757.718	6.67537		753.714	0.24858		752.672	-10.4931		754.275	-13.2971
757.927	0.00691		754.346	3.66783		752.741	-20.514		754.716	-14.4627
758.189	-5.40465		754.941	6.21924		753.832	-6.12915		755.898	2.11589
758.854	-1.186		755.501	7.94519		754.611	0.78749		756.516	5.20924
759.49	2.32393		756.066	9.75495		755.114	1.13726		756.795	0.2061
759.327	-13.2198		756.151	0.124		755.087	-11.1519		757.11	-3.93875
759.688	-16.2702		756.328	-7.30587		755.824	-5.22774		757.579	-4.38459
761.025	3.99689		756.368	-18.0281		755.918	-14.6538		757.928	-7.72669
761.582	5.643		757.567	-1.07078		757.157	3.28722		758.267	-11.2889
762.59	18.0366		758.348	5.92585		756.716	-18.9062		759.182	-1.12203
762.243	-1.91311		758.532	-1.34143		757.58	-9.95505		759.354	-8.6802
762.67	-3.38236		758.869	-4.95212		758.516	0.73012		759.748	-10.9381
762.858	-10.5487		759.134	-10.2914		758.347	-14.9762		759.98	-17.0679
763.758	-0.73908		759.398	-15.6743		759.304	-3.78798		761.3	2.79926
763.534	-17.7491		760.436	-2.5357		759.816	-3.2144		762.101	10.2452
764.074	-16.4947		760.918	-2.67756		759.86	-13.8307		762.443	6.76927
764.672	-13.8998		760.896	-14.886		761.012	2.01366		762.193	-10.8597
765.388	-8.46202		761.458	-13.1329		761.369	-1.1235		762.737	-9.53843
766.195	-0.86185		762.477	-0.46549		761.804	-2.41292		763.679	1.27005
766.921	4.81423		763.008	0.56204		762.553	3.81816		764.113	-0.00399
766.575	-15.1151		763.73	6.12274		762.96	1.87654		764.875	6.51992
766.968	-17.3851		764.447	11.5906		763.446	1.81331		765.427	8.02629
768.305	2.86625		764.226	-5.34523		764.088	5.49536		765.649	1.67851
769.689	24.2312		764.003	-22.3286		764.171	-4.19189		766.208	3.36144
769.704	12.9557		765.333	-2.24722		764.931	2.27943		766.414	-3.37616
769.57	-1.92675		766.37	10.8529		765.113	-5.0174		766.202	-20.1359
770.161	0.52583		766.746	8.1632		765.836	0.55437		767.828	7.03602
770.231	-9.45809		766.862	-0.73182		766.587	6.82331		768.098	1.82223
770.999	-2.7926		767.448	1.58333		767.453	15.8393		768.231	-6.63578
771.846	5.76956		767.437	-10.3435		767.367	2.12156		768.804	-4.64577
771.923	-4.06291		768.296	-1.473		767.609	-3.76189		769.571	2.02453
772.927	8.27272		768.57	-6.61118		768.298	1.02447		770.198	5.31779
773.198	3.05054		768.655	-16.2545		768.171	-13.669		769.744	-17.1888
772.846	-16.9878		769.997	4.14531		769.07	-3.87956		770.873	-1.89686
773.65	-9.4557		770.861	13.1076		769.88	3.81234		771.493	1.23661
775.085	13.1228		770.747	-1.28132		770.222	0.31		771.85	-1.88458
775.437	9.86717		771.464	4.18165		771.242	13.0054		772.572	3.68886
775.577	1.54143		771.867	2.13296		771.592	9.6985		772.959	1.26018
776.404	9.62622		772.144	-2.90162		772.049	8.94342		773.346	-1.16389
776.852	8.65933		772.29	-11.0943		771.578	-13.9632		773.396	-11.6221
776.92	-1.37427		772.746	-11.854		771.941	-16.9459		774	-8.88372
777.279	-4.4573		773.9	4.03785		773.162	0.51159		775.082	5.28551
777.619	-8.03003		774.263	1.03052		774.478	20.2818		775.548	4.76549
778.408	-0.84109		774.494	-5.14513		774.004	-2.70087		776.504	15.9325
778.708	-5.32427		774.723	-11.3178		774.495	-2.62253		776.567	5.76044
780.105	16.3521		774.085	-38.2067		774.432	-15.7859		776.935	2.90245
779.979	1.67		775.931	-5.79141		775.441	-3.37133		776.877	-10.1551
780.228	-4.02849		776.607	-1.32463		776.076	0.12599		778.416	14.9197
780.499	-9.23806		777.396	5.84357		776.248	-7.42519		778.553	6.54498
781.14	-5.58262		777.733	2.22661		777.563	12.3093		778.564	-4.86057
781.779	-2.00229		777.668	-10.9861		777.578	0.9981		779.255	-0.04271
782.128	-5.328		778.435	-4.32035		777.99	-0.82591		780.016	6.47151
782.534	-7.28605		778.845	-6.20909		778.483	-0.72417		780.65	9.94664
782.785	-12.9485		779.284	-7.39982		778.717	-6.80195		781.067	8.25292
783.87	1.28578		780.382	7.14676		779.113	-8.99435		781.444	5.57194
784.319	0.33733		780.585	0.36397		780.025	1.09747		782.458	18.114
784.647	-3.49937		781.326	6.37663		780.459	-0.19185		781.852	-7.99699
784.278	-23.9621		781.544	-0.08211		781.241	6.81365		782.253	-10.0874
785.264	-12.0982		782.225	4.51326		781.091	-8.40836		782.818	-8.26843
785.838	-10.0617		782.79	6.33486		781.299	-15.1257		783.916	6.26914
786.378	-8.82568		783.01	-0.0778		782.57	3.56425		785.429	30.7414
787.144	-2.19216		782.742	-18.1469		782.841	-1.63066		785.305	16.138
787.842	2.80806		784.442	10.7993		783.512	2.73057		784.993	-2.97158
787.89	-7.72263		784.557	1.87354		784.005	2.85109		785.586	-0.50503
788.725	0.58727		785.25	6.75854		784.742	8.76726		785.648	-10.6681
788.848	-8.15334		785.487	0.74387		784.778	-2.05025		786.133	-10.7627
789.29	-9.26068		785.785	-3.80491		785.158	-4.63434		787.033	-0.92716
790.238	1.70434		786.101	-7.90689		785.793	-1.12156		787.278	-6.73715
790.241	-9.87593		786.665	-6.11055		785.818	-12.1828		787.893	-3.7355
790.702	-10.5585		787.188	-5.27203		786.872	1.31308		788.279	-6.19534
791.346	-6.84255		787.368	-12.6308		787.714	9.75433		789.33	7.24855
791.755	-8.73267		787.243	-27.3036		788.312	12.3573		789.217	-7.10785
792.642	0.77199		788.281	-14.1726		788.072	-5.03603		789.83	-4.11782
792.621	-11.3796		788.69	-16.0699		788.895	2.96323		790.554	1.50024
793.713	3.04123		789.627	-5.38492		789.677	9.96139		790.836	-3.44692
793.88	-4.64246		790.02	-7.63863		789.846	2.33852		791.492	0.56443
794.575	0.30008		791.134	7.26999		789.729	-12.1262		792	1.04173
795.125	1.76989		791.863	13.0279		790.527	-4.71843		792.166	-6.6705
795.514	-0.61335		792.069	6.30766		790.788	-10.1613		792.794	-3.33655
795.795	-5.57706		792.174	-2.87605		792.184	11.5112		794.048	14.9263
796.209	-7.35653		792.5	-6.74554		792.037	-3.65239		794.005	2.24217
797.22	5.13234		792.912	-8.57973		792.935	6.11686		794.323	-1.82726
797.295	-4.76722		793.527	-5.53953		792.699	-11.1892		794.983	2.27208
798.022	0.96163		794.722	11.3261		793.647	-0.21028		794.939	-10.4373
797.994	-11.3955		794.948	5.04373		794.527	9.15247		796.259	9.42377
798.183	-18.5321		795.05	-4.18753		795.118	11.5655		796.855	11.9878
799.486	0.90452		795.09	-14.8921		794.832	-6.89867		797.147	7.2877
800.454	12.3553		795.639	-13.4414		795.109	-11.9623		797.946	14.6921
800.16	-6.31364		796.477	-5.09138		796.314	5.13747		797.709	-2.60846
800.339	-13.7138		796.882	-7.11073		796.652	1.55509		798.436	3.07359
801.329	-1.73894		797.958	6.9153		796.928	-3.49687		799.58	18.7254
802.331	10.5426		798.893	17.6032		797.696	3.14875		799.4	2.75844
802.52	3.36807		799.092	10.6807		797.479	-13.7035		799.434	-8.07077
803.135	6.37277		799.028	-2.50479		798.426	-2.74192		800.239	-0.52691
803.229	-3.01311		799.928	7.32747		799.189	3.82157		800.963	5.09905
804	3.72355		799.5	-14.5708		799.13	-9.24227		801.212	-0.63064
804.136	-4.69216		800.261	-8.05141		799.072	-22.2991		801.135	-14.1156
804.853	0.74044		800.803	-6.78052		800.381	-2.72655		802.138	-1.82612
805.423	2.70991		801.818	5.79614		801.191	4.97161		802.59	-2.70231
805.851	1.25822		801.546	-12.359		801.578	2.52541		803.645	10.8256
806.108	-4.26881		802.372	-4.30276		801.872	-2.098		803.8	2.85596
806.578	-4.70006		802.626	-9.90548		802.418	-0.72983		804.428	6.17697
807.393	3.07618		803.617	2.09296		803.333	9.44427		804.342	-7.54177
808.201	10.7337		804.119	2.42734		803.669	5.79468		805.241	2.25903
808.228	-0.29987		803.732	-18.4983		803.871	-1.02161		805.512	-2.92482
808.623	-2.53339		804.519	-11.37		804.083	-7.62235		805.827	-7.05178
808.931	-6.84322		805.214	-6.42839		805.182	6.93928		806.821	4.99925
809.608	-2.33564		806.299	7.81885		804.844	-12.7817		806.758	-8.18489
810.262	1.60548		806.812	8.41244		805.598	-6.46374		807.394	-4.62919
810.829	3.48074		807.091	3.38546		806.662	7.2931		807.767	-7.39311
811.535	8.66189		808.01	13.6874		806.755	-2.16638		808.375	-4.56044
811.715	1.29511		808.007	1.93486		807.347	0.32365		809.235	4.32209
811.596	-13.1905		807.758	-15.6613		807.766	-1.33415		809.4	-3.41266
812.101	-12.8028		808.876	-0.62762		808.183	-3.02952		810.042	0.26385
813.178	1.25533		809.074	-7.56904		808.5	-7.13375		810.486	-0.8163
813.603	-0.26332		809.603	-6.61974		809.411	2.94629		811.014	0.14386
814.057	-1.09788		809.817	-13.1485		810.102	7.77915		811.753	6.107
814.378	-5.08911		810.876	0.4705		809.997	-6.378		812.109	2.97524
815.209	3.0894		811.532	4.46055		811.109	8.50346		812.759	6.83742
815.556	-0.30011		812.251	9.97787		811.634	9.37064		813.229	6.37146
816.289	5.55753		812.314	-0.19626		811.658	-1.72183		813.311	-3.32854
816.447	-2.35279		812.381	-10.256		811.452	-18.2929		813.991	1.23981
817.136	2.45844		812.777	-12.4766		813.139	10.3326		814.904	11.3809
818.025	12.006		813.656	-3.14283		812.85	-8.24655		815.993	25.7181
817.969	-0.98767		813.817	-10.9567		813.506	-4.24456		815.457	1.25385
818.419	-1.90628		814.898	3.18091		813.9	-6.51165		816.003	2.62795
818.912	-1.8122		815.297	1.05178		814.236	-10.1302		816.4	0.44578
819.697	5.28892		815.741	-0.01473		814.595	-13.226		816.829	-0.9554
820.037	1.72403		816.245	0.35187		815.823	4.42703		816.501	-20.4761
820.502	1.1853		816.218	-11.9327		816.372	5.87694		817.482	-8.70222
821.009	1.60272		817.918	16.9841		816.514	-2.42		818.575	5.72787
821.679	5.94215		817.715	0.44245		817.096	-0.17249		818.949	3.00017
822.023	2.49081		818.022	-3.86179		818.015	10.1048		819.361	1.18165
822.653	5.87098		818.711	0.924		817.54	-12.8845		820.625	19.6647
823.009	2.70179		819.244	1.99506		818.549	-0.4674		820.88	14.1076
823.009	-8.95167		819.818	4.01979		819.061	0.09585		821.171	9.39886
823.985	2.67549		820.105	-0.80263		819.905	8.57897		821.3	0.79063
825.159	19.0531		820.272	-8.4652		819.825	-4.99332		821.366	-9.28471
825.358	12.1517		820.879	-5.6495		820.818	7.05018		822.092	-3.60896
825.336	-0.04071		821.054	-13.1254		820.519	-11.7445		822.975	5.80672
826.039	5.07857		821.947	-3.44955		821.609	2.61809		822.946	-6.54386
826.447	3.15241		822.768	4.47649		821.733	-6.08117		824.062	8.44134
826.552	-5.99165		822.951	-2.80786		822.703	5.42275		824.419	5.30708
827.388	2.29867		823.644	2.0747		823.059	2.25133		825.079	9.3885
827.688	-2.19779		823.924	-2.92633		823.624	4.06775		825.182	0.19427
828.317	1.17303		824.68	3.49297		823.891	-1.21542		825.997	7.98031
828.508	-5.9609		825.097	1.77335		824.72	6.9201		826.656	12.0394
828.73	-12.3064		825.263	-5.91389		825.271	8.41632		826.759	2.86328
829.917	4.36133		825.778	-5.28824		825.392	-0.36344		826.505	-14.8884
830.353	3.10343		826.306	-4.36699		826.019	2.93407		827.513	-2.455
830.585	-3.02298		827.577	14.3365		826.055	-7.86435		827.966	-3.3216
830.931	-6.43893		827.686	5.28434		826.567	-7.29897		828.403	-4.55708
831.663	-0.60946		827.955	0.01768		827.642	6.70308		829.14	1.38713
832.491	7.49633		828.108	-7.9655		828.26	9.80864		829.175	-9.45534
832.361	-7.25879		828.969	0.89618		828.427	2.11939		829.91	-3.56698
832.75	-9.66046		829.309	-2.63092		829.088	6.24614		830.108	-10.4847
833.237	-9.67323		829.765	-3.39483		829.678	8.67729		830.063	-23.2256
834.702	13.6469		830.445	1.1484		829.934	3.10486		831.07	-10.8432
834.796	4.22299		830.807	-1.8597		830.628	8.02515		831.843	-4.04903
835.385	6.61878		831.173	-4.76848		830.892	2.65149		832.291	-5.03
835.941	8.22512		832.214	8.4056		831.295	0.61077		833.32	7.88995
836.329	5.84195		831.861	-11.6753		832.28	12.4731		833.691	5.07069
836.16	-9.87405		832.155	-16.3417		832.602	8.4898		834.399	10.3207
836.876	-4.43499		833.306	-0.50601		833.147	9.8623		835.229	18.4582
837.715	3.94945		833.838	0.52529		832.456	-18.3233		834.931	-0.30183
837.898	-3.3524		833.909	-9.43185		833.706	-0.14357		835.844	9.8248
838.725	4.71853		834.75	-1.00317		834.707	12.1095		835.841	-1.89039
839.058	1.00102		835.099	-4.36012		834.85	3.84572		836.699	6.91052
839.312	-4.57891		835.877	2.55728		835.204	0.62748		837.196	7.1135
840.081	2.09411		836.244	-0.33585		835.433	-5.55336		836.875	-12.2123
840.74	6.17357		836.043	-16.8103		835.59	-13.4511		837.636	-5.70251
840.944	-0.61437		837.17	-1.55118		836.432	-5.01874		838.48	2.7738
842.393	22.3099		836.937	-18.7922		837.322	4.56829		839.268	9.93992
842.161	5.12266		838.095	-2.77959		837.581	-0.92239		839.668	7.80683
842.547	2.68298		838.929	5.46961		838.683	13.7454		839.459	-8.82462
843.469	13.0227		838.955	-5.59896		838.297	-7.14828		839.918	-9.53222
843.778	8.73549		839.548	-3.0855		839.201	2.7703		840.339	-11.1403
843.598	-7.22528		839.934	-5.52936		839.711	3.28376		841.69	9.43149
844.214	-4.18468		840.995	8.12968		839.934	-3.04211		842.333	13.1407
844.688	-4.51313		840.743	-9.55861		840.279	-6.49345		842.382	2.64465
845.545	4.26153		841.322	-7.37286		840.593	-10.6253		842.954	4.63048
[truncated: 459 more rows]

## Sheet: Fig. 2b
Experimental curve (black)			Fit (red curves)
				Peak #1	Peak #2	Peak #3	Peak #4	Peak #5	Peak #6
x (nm)	y (pN)		x (nm)	y (pN)	y (pN)	y (pN)	y (pN)	y (pN)	y (pN)
-37.9337	189.936		-37.9337	3.22403	3.44503	2.91674	2.95082	2.25933	2.28251
-40.0521	143.966		-40.0521	3.38758	3.62175	3.06759	3.10464	2.37771	2.40279
-40.0682	135.06		-40.0682	3.38881	3.62308	3.06873	3.1058	2.3786	2.4037
-39.3993	138.228		-39.3993	3.3373	3.56742	3.02121	3.05734	2.3413	2.36579
-39.1798	133.476		-39.1798	3.32037	3.54913	3.00559	3.04141	2.32905	2.35334
-38.438	137.93		-38.438	3.26307	3.48721	2.95274	2.98753	2.28758	2.31121
-38.7044	124.612		-38.7044	3.28366	3.50946	2.97173	3.00689	2.30247	2.32634
-38.1349	126.029		-38.1349	3.23961	3.46187	2.93111	2.96547	2.27061	2.29397
-38.191	116.416		-38.191	3.24396	3.46657	2.93512	2.96956	2.27375	2.29716
-36.7651	132.932		-36.7651	3.13331	3.34704	2.83311	2.86558	2.19375	2.2159
-36.4629	129.637		-36.4629	3.10978	3.32163	2.81143	2.84349	2.17675	2.19863
-36.5134	120.125		-36.5134	3.11371	3.32587	2.81506	2.84718	2.17959	2.20152
-36.1689	117.576		-36.1689	3.08687	3.29688	2.79032	2.82197	2.1602	2.18183
-35.3487	123.413		-35.3487	3.02283	3.22773	2.73133	2.76186	2.11396	2.13488
-35.3737	114.348		-35.3737	3.02479	3.22985	2.73313	2.7637	2.11538	2.13631
-34.6932	117.723		-34.6932	2.97151	3.17233	2.68407	2.71372	2.07694	2.09729
-34.3273	115.551		-34.3273	2.94281	3.14134	2.65765	2.6868	2.05624	2.07627
-34.3993	105.659		-34.3993	2.94846	3.14744	2.66285	2.6921	2.06031	2.08041
-33.9692	104.618		-33.9692	2.91469	3.11099	2.63176	2.66043	2.03596	2.05569
-33.1777	109.95		-33.1777	2.85238	3.04374	2.57443	2.60205	1.99107	2.01013
-33.4346	96.7987		-33.4346	2.87262	3.06558	2.59305	2.62101	2.00565	2.02493
-33.184	92.5935		-33.184	2.85288	3.04428	2.57488	2.60251	1.99143	2.01049
-32.2956	99.633		-32.2956	2.78272	2.96858	2.51035	2.53681	1.94092	1.95924
-32.3406	90.2177		-32.3406	2.78628	2.97242	2.51362	2.54014	1.94348	1.96183
-32.1276	85.3498		-32.1276	2.76943	2.95423	2.49813	2.52436	1.93135	1.94953
-31.6915	84.4143		-31.6915	2.73488	2.91697	2.46637	2.49204	1.9065	1.92432
-30.9314	89.1928		-30.9314	2.67452	2.85186	2.41088	2.43557	1.8631	1.8803
-30.5714	86.9169		-30.5714	2.64586	2.82096	2.38456	2.40878	1.84252	1.85942
-30.3915	81.4661		-30.3915	2.63152	2.8055	2.37139	2.39538	1.83222	1.84897
-30.5782	69.5523		-30.5782	2.6464	2.82154	2.38505	2.40928	1.8429	1.85981
-29.9524	71.9621		-29.9524	2.59649	2.76773	2.33921	2.36265	1.80707	1.82346
-29.664	68.4238		-29.664	2.57345	2.74289	2.31805	2.34112	1.79053	1.80669
-29.1138	69.5011		-29.1138	2.5294	2.69542	2.27762	2.3	1.75894	1.77466
-28.8036	66.347		-28.8036	2.50453	2.66861	2.2548	2.27679	1.74111	1.75658
-28.8056	57.6889		-28.8056	2.50469	2.66878	2.25495	2.27694	1.74122	1.7567
-28.1998	59.7469		-28.1998	2.45601	2.61634	2.21029	2.23153	1.70634	1.72134
-26.94	73.3338		-26.94	2.35438	2.50687	2.11712	2.13682	1.63361	1.64763
-26.3768	74.639		-26.3768	2.30877	2.45776	2.07533	2.09436	1.60101	1.6146
-26.4576	64.592		-26.4576	2.31532	2.46481	2.08133	2.10045	1.60569	1.61934
-25.3575	75.3633		-25.3575	2.2259	2.36858	1.99947	2.01729	1.54185	1.55467
-25.4036	65.9288		-25.4036	2.22966	2.37262	2.00291	2.02078	1.54453	1.55738
-25.2519	59.9801		-25.2519	2.2173	2.35932	1.9916	2.00929	1.53571	1.54845
-25.34	49.8057		-25.34	2.22447	2.36704	1.99816	2.01596	1.54083	1.55363
-24.1845	61.5529		-24.1845	2.13006	2.26548	1.91181	1.92827	1.47354	1.48548
-23.252	69.3698		-23.252	2.05349	2.18316	1.84184	1.85725	1.41905	1.43032
-22.8658	67.5564		-22.8658	2.02167	2.14896	1.81279	1.82776	1.39643	1.40742
-22.5847	63.8892		-22.5847	1.99847	2.12404	1.79161	1.80628	1.37995	1.39075
-22.8497	50.5947		-22.8497	2.02034	2.14754	1.81158	1.82653	1.39549	1.40647
-22.5139	47.8931		-22.5139	1.99262	2.11775	1.78627	1.80086	1.3758	1.38654
-21.5207	56.7791		-21.5207	1.91038	2.02942	1.71126	1.72476	1.31744	1.32749
-21.3397	51.3477		-21.3397	1.89535	2.01328	1.69755	1.71086	1.30678	1.31671
-21.2987	43.4478		-21.2987	1.89194	2.00963	1.69445	1.70772	1.30437	1.31427
-20.4996	48.9129		-20.4996	1.82539	1.9382	1.63381	1.64624	1.25724	1.26659
-20.1099	47.1608		-20.1099	1.79283	1.90327	1.60417	1.6162	1.23421	1.2433
-19.8506	43.1108		-19.8506	1.77113	1.87999	1.58442	1.59618	1.21887	1.22778
-19.7558	36.1582		-19.7558	1.76319	1.87148	1.5772	1.58886	1.21326	1.22211
-18.9418	41.8859		-18.9418	1.69485	1.7982	1.51504	1.52588	1.165	1.17332
-18.1007	48.0927		-18.1007	1.6239	1.72218	1.45058	1.4606	1.11499	1.12277
-17.6111	48.1005		-17.6111	1.58246	1.6778	1.41296	1.42252	1.08582	1.09329
-17.4005	43.1921		-17.4005	1.56459	1.65866	1.39675	1.40611	1.07325	1.08059
-16.9552	42.4199		-16.9552	1.52675	1.61816	1.36243	1.37137	1.04666	1.05372
-15.9331	51.8153		-15.9331	1.43953	1.52486	1.28341	1.29143	0.98545	0.9919
-15.4774	51.2274		-15.4774	1.40047	1.4831	1.24806	1.25568	0.95809	0.96427
-15.8501	36.034		-15.8501	1.43243	1.51726	1.27698	1.28492	0.98047	0.98687
-15.4473	34.514		-15.4473	1.39789	1.48034	1.24572	1.25331	0.95628	0.96244
-14.8243	36.873		-14.8243	1.34432	1.4231	1.19728	1.20434	0.9188	0.9246
-14.7765	29.0949		-14.7765	1.34019	1.41869	1.19355	1.20057	0.91591	0.92169
-14.1323	31.8294		-14.1323	1.28457	1.35929	1.14331	1.14979	0.87706	0.88248
-13.4483	35.2645		-13.4483	1.22527	1.29601	1.0898	1.09573	0.83571	0.84075
-13.301	29.239		-13.301	1.21247	1.28235	1.07825	1.08406	0.82679	0.83175
-13.2619	21.3057		-13.2619	1.20907	1.27872	1.07518	1.08097	0.82443	0.82936
-11.9043	36.6168		-11.9043	1.09048	1.15231	0.96838	0.97314	0.74198	0.74621
-12.5014	17.4681		-12.5014	1.14276	1.20802	1.01544	1.02064	0.77829	0.78283
-11.9134	19.2124		-11.9134	1.09127	1.15315	0.96909	0.97386	0.74253	0.74677
-10.9709	27.2055		-10.9709	1.00833	1.06485	0.89454	0.89865	0.68506	0.68882
-10.4745	27.3339		-10.4745	0.96444	1.01816	0.85515	0.85893	0.6547	0.65823
-9.49166	36.0385		-9.49166	0.8771	0.92533	0.77686	0.78002	0.59443	0.5975
-9.2881	31.0047		-9.2881	0.85894	0.90604	0.7606	0.76363	0.58192	0.58489
-9.09469	25.792		-9.09469	0.84166	0.88769	0.74513	0.74805	0.57002	0.57291
-9.01014	18.6601		-9.01014	0.8341	0.87966	0.73837	0.74124	0.56482	0.56767
-8.69961	15.5122		-8.69961	0.80629	0.85015	0.71349	0.71619	0.54569	0.54841
-8.11275	17.2357		-8.11275	0.75356	0.79422	0.66638	0.66875	0.50948	0.51195
-7.58515	17.9147		-7.58515	0.70597	0.74377	0.62391	0.626	0.47686	0.47911
-7.07089	18.3584		-7.07089	0.65941	0.69445	0.5824	0.58424	0.445	0.44704
-6.56966	18.5725		-6.56966	0.61386	0.64623	0.54184	0.54345	0.41388	0.41573
-6.60151	9.38849		-6.60151	0.61676	0.6493	0.54442	0.54604	0.41586	0.41772
-6.22247	7.44846		-6.22247	0.58221	0.61274	0.51368	0.51513	0.39228	0.39401
-5.0722	19.1047		-5.0722	0.47676	0.5013	0.42002	0.42102	0.32053	0.32185
-4.73077	16.5016		-4.73077	0.44527	0.46807	0.39211	0.39299	0.29917	0.30037
-3.81519	24.0205		-3.81519	0.36044	0.3786	0.31702	0.31761	0.24173	0.24265
-3.77567	16.0948		-3.77567	0.35676	0.37472	0.31377	0.31435	0.23924	0.24015
-3.98298	3.81754		-3.98298	0.37603	0.39503	0.33081	0.33145	0.25227	0.25324
-2.86027	14.988		-2.86027	0.27129	0.28473	0.2383	0.23865	0.18159	0.18224
-2.64779	10.1116		-2.64779	0.25136	0.26376	0.22073	0.22103	0.16818	0.16877
-2.0919	11.2892		-2.0919	0.19906	0.20877	0.17466	0.17486	0.13303	0.13347
-1.77828	8.19578		-1.77828	0.16944	0.17766	0.14861	0.14876	0.11316	0.11353
-1.45824	5.21558		-1.45824	0.13914	0.14584	0.12197	0.12208	0.09286	0.09315
-0.60655	11.6082		-0.60655	0.05809	0.06084	0.05086	0.05088	0.0387	0.03881
-0.05106	12.7787		-0.05106	0.0049	0.00513	0.00429	0.00429	0.00326	0.00327
0.20302	8.63572		0.20302	-0.01951	-0.02042	-0.01706	-0.01706	-0.01297	-0.01301
-0.14317	-6.09001		-0.14317	0.01374	0.01438	0.01202	0.01202	0.00914	0.00917
1.20685	9.08807		1.20685	-0.11651	-0.12181	-0.10173	-0.10169	-0.0773	-0.07749
1.97833	14.0664		1.97833	-0.19166	-0.20022	-0.16713	-0.16702	-0.12693	-0.12721
2.74544	18.9679		2.74544	-0.26692	-0.27862	-0.23247	-0.23223	-0.17644	-0.17681
2.79399	11.2015		2.79399	-0.2717	-0.2836	-0.23662	-0.23636	-0.17958	-0.17995
3.7374	19.211		3.7374	-0.36505	-0.38066	-0.31741	-0.31693	-0.24073	-0.24116
4.23814	19.4165		4.23814	-0.41495	-0.43245	-0.36049	-0.35985	-0.2733	-0.27374
4.15917	9.40184		4.15917	-0.40706	-0.42427	-0.35369	-0.35307	-0.26815	-0.2686
4.59133	8.39826		4.59133	-0.45029	-0.4691	-0.39095	-0.39019	-0.29631	-0.29676
4.96168	6.30509		4.96168	-0.48749	-0.50763	-0.42297	-0.42206	-0.32048	-0.32094
5.33003	4.17649		5.33003	-0.52462	-0.54606	-0.45489	-0.45383	-0.34456	-0.34501
5.499	-1.46695		5.499	-0.5417	-0.56373	-0.46956	-0.46842	-0.35562	-0.35607
6.35148	4.93949		6.35148	-0.62832	-0.65322	-0.54379	-0.54224	-0.41156	-0.41198
7.33133	13.5915		7.33133	-0.72885	-0.75682	-0.62963	-0.6275	-0.47614	-0.47648
7.43776	6.84543		7.43776	-0.73983	-0.76812	-0.63898	-0.63679	-0.48317	-0.4835
8.29617	13.3567		8.29617	-0.82887	-0.85964	-0.71469	-0.71191	-0.54003	-0.54025
8.82487	14.055		8.82487	-0.88413	-0.91632	-0.76153	-0.75835	-0.57516	-0.5753
9.82442	23.0544		9.82442	-0.9895	-1.02417	-0.85055	-0.84653	-0.64183	-0.64179
9.03243	0.46955		9.03243	-0.90591	-0.93864	-0.77997	-0.77662	-0.58898	-0.58909
9.6942	3.51397		9.6942	-0.9757	-1.01006	-0.83892	-0.83501	-0.63313	-0.63311
10.5168	9.39387		10.5168	-1.0632	-1.09941	-0.91258	-0.9079	-0.68821	-0.68802
10.7013	4.02458		10.7013	-1.08294	-1.11953	-0.92916	-0.92429	-0.7006	-0.70036
10.6127	-6.15989		10.6127	-1.07345	-1.10986	-0.92119	-0.91642	-0.69465	-0.69443
11.5728	2.14324		11.5728	-1.17676	-1.21503	-1.00775	-1.00197	-0.75926	-0.75878
12.5192	10.2058		12.5192	-1.27977	-1.31956	-1.09366	-1.08676	-0.82326	-0.82248
12.3161	-1.99721		12.3161	-1.25756	-1.29705	-1.07517	-1.06853	-0.8095	-0.80878
12.2769	-11.3099		12.2769	-1.25329	-1.29272	-1.07161	-1.06501	-0.80684	-0.80615
12.8528	-9.77939		12.8528	-1.31637	-1.35662	-1.12408	-1.11677	-0.84589	-0.845
13.9879	1.60947		13.9879	-1.44205	-1.48356	-1.22814	-1.2193	-0.92319	-0.92186
15.2871	15.8907		15.2871	-1.58816	-1.63049	-1.34832	-1.33752	-1.01224	-1.01032
15.3182	7.81773		15.3182	-1.5917	-1.63404	-1.35122	-1.34036	-1.01438	-1.01245
15.2398	-2.18683		15.2398	-1.58281	-1.62511	-1.34393	-1.3332	-1.00899	-1.00709
15.4856	-6.47634		15.4856	-1.61071	-1.6531	-1.36679	-1.35566	-1.0259	-1.02388
16.9323	10.4057		16.9323	-1.77688	-1.81918	-1.50222	-1.48858	-1.12589	-1.1231
17.2155	6.77664		17.2155	-1.8098	-1.85197	-1.52891	-1.51474	-1.14556	-1.1426
17.7439	7.47051		17.7439	-1.87158	-1.9134	-1.57887	-1.56368	-1.18234	-1.17906
17.6341	-3.08834		17.6341	-1.8587	-1.9006	-1.56847	-1.55349	-1.17468	-1.17147
18.301	0.04636		18.301	-1.9372	-1.9785	-1.63177	-1.61544	-1.22122	-1.21758
19.0425	4.49625		19.0425	-2.02538	-2.06574	-1.70254	-1.68464	-1.27317	-1.26902
20.1386	15.1984		20.1386	-2.15753	-2.19592	-1.80794	-1.78754	-1.35036	-1.3454
19.517	-4.38319		19.517	-2.08232	-2.12191	-1.74805	-1.72909	-1.30653	-1.30204
20.2276	-0.47682		20.2276	-2.16836	-2.20656	-1.81654	-1.79593	-1.35665	-1.35162
20.6374	-1.8744		20.6374	-2.21839	-2.25566	-1.85623	-1.83461	-1.38565	-1.3803
20.7593	-8.34725		20.7593	-2.23334	-2.27031	-1.86806	-1.84614	-1.39429	-1.38884
21.6684	-0.94279		21.6684	-2.3457	-2.38016	-1.95666	-1.9324	-1.45891	-1.45268
22.4035	3.39334		22.4035	-2.43774	-2.46977	-2.0288	-2.00253	-1.5114	-1.50452
23.2466	9.63472		23.2466	-2.54467	-2.57345	-2.11211	-2.08342	-1.5719	-1.5642
23.3982	3.68614		23.3982	-2.56406	-2.59221	-2.12716	-2.09801	-1.58281	-1.57497
23.4368	-4.25653		23.4368	-2.569	-2.59698	-2.13099	-2.10173	-1.58559	-1.5777
23.6449	-9.20993		23.6449	-2.59571	-2.62278	-2.15168	-2.12179	-1.60058	-1.59249
24.3543	-5.32501		24.3543	-2.68747	-2.7112	-2.22251	-2.1904	-1.65184	-1.64301
24.9228	-3.925		24.9228	-2.7618	-2.78257	-2.27959	-2.24563	-1.69308	-1.68362
26.0706	7.68786		26.0706	-2.91416	-2.92813	-2.39573	-2.35782	-1.77676	-1.76599
26.6505	9.28936		26.6505	-2.99233	-3.00243	-2.45487	-2.41486	-1.81927	-1.80779
27.428	14.3745		27.428	-3.09845	-3.10288	-2.53467	-2.49171	-1.87651	-1.86403
26.9455	-2.755		26.9455	-3.03241	-3.04043	-2.48508	-2.44396	-1.84095	-1.8291
27.5108	-1.41187		27.5108	-3.10983	-3.11362	-2.5432	-2.49991	-1.88261	-1.87003
28.2611	3.19425		28.2611	-3.21387	-3.21158	-2.62082	-2.57453	-1.93814	-1.92455
28.6809	1.97349		28.6809	-3.27274	-3.26679	-2.6645	-2.61647	-1.96933	-1.95515
28.7555	-5.33463		28.7555	-3.28324	-3.27662	-2.67227	-2.62393	-1.97487	-1.96059
28.4788	-18.8343		28.4788	-3.24434	-3.24017	-2.64345	-2.59627	-1.9543	-1.94041
29.498	-9.48821		29.498	-3.38868	-3.37509	-2.75002	-2.69847	-2.03026	-2.0149
30.3631	-2.8593		30.3631	-3.5135	-3.491	-2.8413	-2.78585	-2.09513	-2.07845
30.6383	-6.62895		30.6383	-3.55367	-3.52816	-2.87051	-2.81377	-2.11584	-2.09873
32.0408	9.47415		32.0408	-3.76193	-3.71961	-3.0206	-2.95697	-2.22198	-2.20256
32.0847	1.62464		32.0847	-3.76854	-3.72565	-3.02532	-2.96147	-2.22532	-2.20582
32.6039	2.15608		32.6039	-3.84728	-3.7975	-3.08146	-3.01491	-2.26487	-2.24447
33.3849	7.30219		33.3849	-3.9674	-3.90655	-3.16647	-3.0957	-2.32464	-2.30282
33.7659	5.39781		33.7659	-4.02676	-3.96019	-3.2082	-3.1353	-2.35391	-2.33138
33.8678	-1.42849		33.8678	-4.04272	-3.97458	-3.21938	-3.14591	-2.36175	-2.33903
34.4527	0.26083		34.4527	-4.13503	-4.0576	-3.28383	-3.20699	-2.40687	-2.38302
34.5551	-6.55522		34.5551	-4.15133	-4.07221	-3.29516	-3.21772	-2.41479	-2.39074
34.9089	-8.94058		34.9089	-4.20789	-4.12284	-3.33438	-3.25484	-2.44218	-2.41744
35.8558	-0.86945		35.8558	-4.36158	-4.25964	-3.4401	-3.35472	-2.51584	-2.48915
36.2883	-1.86621		36.2883	-4.43293	-4.32277	-3.48876	-3.40061	-2.54965	-2.52205
36.7467	-2.40642		36.7467	-4.50937	-4.39013	-3.54059	-3.44943	-2.5856	-2.557
37.3495	-0.40282		37.3495	-4.61115	-4.47939	-3.60913	-3.51391	-2.63305	-2.60309
37.6638	-3.4828		37.6638	-4.66485	-4.52628	-3.64506	-3.54767	-2.65787	-2.6272
38.2031	-2.59885		38.2031	-4.75793	-4.60724	-3.707	-3.60579	-2.70059	-2.66866
37.9724	-15.2867		37.9724	-4.71796	-4.57253	-3.68046	-3.5809	-2.6823	-2.65091
38.5297	-14.0853		38.5297	-4.81492	-4.6566	-3.7447	-3.64113	-2.72654	-2.69384
39.4962	-5.668		39.4962	-4.9864	-4.80419	-3.85711	-3.7463	-2.80372	-2.76863
40.1747	-2.32766		40.1747	-5.1094	-4.90917	-3.93679	-3.82067	-2.85823	-2.8214
40.4874	-5.43731		40.4874	-5.16682	-4.95794	-3.97372	-3.85509	-2.88344	-2.8458
40.7284	-9.81039		40.7284	-5.21142	-4.9957	-4.00229	-3.88169	-2.90291	-2.86463
42.1023	5.78869		42.1023	-5.47132	-5.21387	-4.1667	-4.03443	-3.0146	-2.97253
42.3597	1.70439		42.3597	-5.52113	-5.25531	-4.19781	-4.06326	-3.03566	-2.99285
42.7106	-0.7322		42.7106	-5.58961	-5.31209	-4.24038	-4.10267	-3.06442	-3.02059
42.8128	-7.55241		42.8128	-5.60969	-5.32869	-4.25282	-4.11417	-3.07282	-3.02869
43.0647	-11.7337		43.0647	-5.65942	-5.36974	-4.28353	-4.14257	-3.09354	-3.04866
44.3227	1.82311		44.3227	-5.91336	-5.57746	-4.4384	-4.28543	-3.19763	-3.14889
44.3457	-6.39468		44.3457	-5.91807	-5.58129	-4.44124	-4.28804	-3.19953	-3.15073
44.8656	-5.85129		44.8656	-6.02589	-5.66853	-4.50599	-4.34759	-3.24286	-3.19239
45.1838	-8.86212		45.1838	-6.09274	-5.72235	-4.54584	-4.38419	-3.26947	-3.21797
45.6599	-9.092		45.6599	-6.19395	-5.80342	-4.60576	-4.43915	-3.3094	-3.25632
46.0384	-11.0411		46.0384	-6.2755	-5.86838	-4.65366	-4.48302	-3.34126	-3.2869
46.8412	-5.50942		46.8412	-6.45172	-6.0077	-4.75608	-4.57663	-3.40915	-3.35201
47.9798	5.94155		47.9798	-6.70958	-6.20893	-4.90323	-4.71067	-3.50622	-3.44496
48.1642	0.57035		48.1642	-6.75226	-6.24194	-4.92728	-4.73252	-3.52203	-3.46008
48.7978	3.11693		48.7978	-6.9009	-6.35624	-5.01036	-4.80791	-3.57651	-3.51217
48.7607	-6.15874		48.7607	-6.89211	-6.34951	-5.00548	-4.80349	-3.57332	-3.50911
49.7856	3.28818		49.7856	-7.13916	-6.53734	-5.14139	-4.92644	-3.66206	-3.59384
50.4255	5.94692		50.4255	-7.29792	-6.65657	-5.22724	-5.00387	-3.71786	-3.64704
50.3413	-4.15933		50.3413	-7.27683	-6.64079	-5.2159	-4.99365	-3.7105	-3.64002
50.6671	-7.03708		50.6671	-7.35881	-6.702	-5.25987	-5.03325	-3.73901	-3.66719
50.8181	-12.9983		50.8181	-7.39712	-6.73049	-5.2803	-5.05163	-3.75225	-3.67979
51.6116	-7.63142		51.6116	-7.60195	-6.88174	-5.38848	-5.14878	-3.82211	-3.74627
52.174	-6.33749		52.174	-7.75079	-6.99048	-5.46592	-5.21813	-3.87192	-3.79362
52.9453	-1.36255		52.9453	-7.96003	-7.14171	-5.57316	-5.31392	-3.94063	-3.85886
53.4428	-1.21337		53.4428	-8.0983	-7.2406	-5.643	-5.37615	-3.9852	-3.90113
54.3815	6.71326		54.3815	-8.36655	-7.43012	-5.77622	-5.49447	-4.06985	-3.9813
54.0651	-7.48696		54.0651	-8.27502	-7.3658	-5.7311	-5.45445	-4.04124	-3.95422
54.6974	-4.9624		54.6974	-8.45907	-7.49479	-5.82148	-5.53456	-4.09849	-4.0084
55.119	-6.15156		55.119	-8.5844	-7.58181	-5.88224	-5.5883	-4.13685	-4.04467
55.7792	-3.13329		55.7792	-8.78504	-7.71978	-5.9782	-5.67297	-4.19723	-4.1017
55.9659	-8.46512		55.9659	-8.84275	-7.75916	-6.0055	-5.69702	-4.21437	-4.11787
56.9629	0.49006		56.9629	-9.15876	-7.97241	-6.15276	-5.82636	-4.3064	-4.20463
57.1525	-4.78873		57.1525	-9.22039	-8.01354	-6.18103	-5.85113	-4.324	-4.22121
57.2987	-10.8343		57.2987	-9.26824	-8.04536	-6.20288	-5.87026	-4.33759	-4.234
57.0903	-23.1291		57.0903	-9.20013	-8.00003	-6.17175	-5.843	-4.31823	-4.21577
57.6467	-21.9431		57.6467	-9.38338	-8.12157	-6.25512	-5.91594	-4.37002	-4.26451
58.9728	-7.18641		58.9728	-9.8386	-8.41791	-6.45695	-6.09172	-4.4946	-4.38153
59.6154	-4.47922		59.6154	-10.0691	-8.565	-6.55638	-6.17791	-4.55554	-4.43866
59.5112	-14.9385		59.5112	-10.0313	-8.54099	-6.54018	-6.16388	-4.54563	-4.42938
60.012	-14.7309		60.012	-10.2148	-8.65696	-6.61829	-6.23143	-4.59334	-4.47407
60.8937	-7.81023		60.8937	-10.5486	-8.8647	-6.75741	-6.35135	-4.67791	-4.55316
61.4624	-6.40595		61.4624	-10.7714	-9.00121	-6.84829	-6.42939	-4.73285	-4.60448
61.6945	-10.9356		61.6945	-10.8641	-9.05751	-6.88564	-6.46141	-4.75537	-4.62549
62.4664	-5.94944		62.4664	-11.1801	-9.24719	-7.01096	-6.56853	-4.83062	-4.69563
62.7105	-10.2683		62.7105	-11.2826	-9.30798	-7.05095	-6.60263	-4.85454	-4.7179
62.8813	-15.8779		62.8813	-11.3551	-9.35077	-7.07905	-6.62656	-4.87132	-4.73352
63.4907	-13.758		63.4907	-11.6188	-9.50496	-7.17995	-6.71231	-4.93139	-4.78939
63.7873	-17.1498		63.7873	-11.7501	-9.58096	-7.22949	-6.7543	-4.96078	-4.81669
64.9706	-4.91211		64.9706	-12.2949	-9.89031	-7.42976	-6.92341	-5.07889	-4.92623
65.2966	-7.78496		65.2966	-12.4511	-9.97737	-7.48574	-6.97048	-5.1117	-4.95661
65.4889	-13.0184		65.4889	-12.5445	-10.0291	-7.51889	-6.99831	-5.13109	-4.97455
65.772	-16.6481		65.772	-12.6839	-10.1057	-7.56796	-7.03945	-5.15973	-5.00104
66.4315	-13.6437		66.4315	-13.0171	-10.2867	-7.68325	-7.13587	-5.22677	-5.06298
66.7172	-17.2301		66.7172	-13.1653	-10.3662	-7.73364	-7.17789	-5.25595	-5.08991
67.6156	-10.0133		67.6156	-13.6472	-10.6204	-7.89397	-7.31113	-5.34833	-5.17504
67.6096	-18.7401		67.6096	-13.6439	-10.6187	-7.8929	-7.31024	-5.34771	-5.17447
68.6999	-8.14117		68.6999	-14.2634	-10.9365	-8.09129	-7.47414	-5.46103	-5.27866
69.1512	-8.80582		69.1512	-14.5318	-11.0712	-8.17469	-7.54272	-5.50834	-5.32208
69.3671	-13.6228		69.3671	-14.6627	-11.1362	-8.21484	-7.57566	-5.53105	-5.3429
70.0405	-10.3722		70.0405	-15.0827	-11.342	-8.34125	-7.67911	-5.60226	-5.40813
70.2075	-16.0507		70.2075	-15.1895	-11.3937	-8.37287	-7.70491	-5.62	-5.42436
70.2884	-23.2456		70.2884	-15.2417	-11.4189	-8.38823	-7.71744	-5.62861	-5.43224
71.1469	-16.7335		71.1469	-15.8122	-11.6897	-8.55277	-7.85122	-5.72043	-5.51613
71.5846	-17.638		71.5846	-16.1153	-11.8306	-8.63783	-7.92008	-5.7676	-5.55915
72.7218	-6.21279		72.7218	-16.9449	-12.2064	-8.86249	-8.10102	-5.89126	-5.67171
72.7436	-14.4499		72.7436	-16.9614	-12.2137	-8.86685	-8.10452	-5.89365	-5.67388
73.1119	-16.5786		73.1119	-17.2444	-12.3385	-8.94084	-8.1638	-5.93406	-5.7106
73.7883	-13.2765		73.7883	-17.7829	-12.5718	-9.07826	-8.27351	-6.00873	-5.77834
73.8687	-20.481		73.8687	-17.8486	-12.5999	-9.09473	-8.28662	-6.01765	-5.78642
74.8236	-12.2668		74.8236	-18.6584	-12.9396	-9.29263	-8.44363	-6.12422	-5.88286
75.597	-7.25529		75.597	-19.3562	-13.223	-9.45601	-8.57246	-6.21142	-5.96159
76.0866	-7.24602		76.0866	-19.819	-13.4064	-9.56094	-8.65481	-6.26704	-6.01172
75.6639	-23.3184		75.6639	-19.4185	-13.2479	-9.4703	-8.58369	-6.21901	-5.96843
76.4188	-18.632		76.4188	-20.1428	-13.5328	-9.63283	-8.71107	-6.30499	-6.04588
76.5982	-24.0914		76.5982	-20.3211	-13.6016	-9.67187	-8.74156	-6.32554	-6.06437
77.2069	-21.9833		77.2069	-20.9446	-13.8385	-9.80555	-8.84566	-6.39561	-6.12733
77.8226	-19.7505		77.8226	-21.6061	-14.0837	-9.94273	-8.952	-6.46703	-6.19139
78.4543	-17.2343		78.4543	-22.3193	-14.3411	-10.0856	-9.06221	-6.54089	-6.25753
78.9073	-17.8715		78.9073	-22.8535	-14.5294	-10.1893	-9.14191	-6.59421	-6.30519
79.4339	-17.2086		79.4339	-23.5004	-14.7526	-10.3114	-9.23533	-6.6566	-6.36088
79.5177	-24.3526		79.5177	-23.606	-14.7885	-10.331	-9.25027	-6.66657	-6.36977
79.6908	-29.9241		79.6908	-23.8263	-14.863	-10.3715	-9.28118	-6.68718	-6.38814
80.6123	-22.3006		80.6123	-25.0561	-15.2686	-10.5903	-9.44731	-6.79772	-6.48653
80.7741	-28.0689		80.7741	-25.2825	-15.3414	-10.6293	-9.47675	-6.81728	-6.50391
81.8503	-17.7183		81.8503	-26.8729	-15.8373	-10.8924	-9.67457	-6.94836	-6.62015
82.142	-21.1963		82.142	-27.3314	-15.9755	-10.9649	-9.72883	-6.98422	-6.65188
82.7492	-19.1149		82.7492	-28.326	-16.2685	-11.1177	-9.8426	-7.05929	-6.71822
83.1259	-21.0952		83.1259	-28.9724	-16.454	-11.2137	-9.9138	-7.10618	-6.75959
82.0846	-48.074		82.0846	-27.2402	-15.9482	-10.9506	-9.71813	-6.97715	-6.64563
84.2387	-18.7206		84.2387	-31.0245	-17.0195	-11.5029	-10.1269	-7.24609	-6.88274
83.7034	-36.7801		83.7034	-30.0095	-16.7441	-11.3627	-10.0238	-7.17852	-6.82332
84.1185	-38.0836		84.1185	-30.7919	-16.9571	-11.4712	-10.1037	-7.23087	-6.86937
84.8339	-34.0931		84.8339	-32.2184	-17.3331	-11.6611	-10.2426	-7.32181	-6.9492
84.8877	-41.7661		84.8877	-32.3299	-17.3619	-11.6755	-10.2531	-7.32868	-6.95523
85.5085	-39.4446		85.5085	-33.6619	-17.6986	-11.8435	-10.3752	-7.40838	-7.02502
86.6859	-27.3078		86.6859	-36.4408	-18.3634	-12.1701	-10.6106	-7.56146	-7.15868
86.1422	-45.5153		86.1422	-35.114	-18.052	-12.018	-10.5012	-7.49046	-7.09675
86.7925	-42.6723		86.7925	-36.7103	-18.4253	-12.2002	-10.6321	-7.57545	-7.17086
86.5613	-55.3715		86.5613	-36.1296	-18.2913	-12.135	-10.5854	-7.54513	-7.14444
87.352	-50.0533		87.352	-38.1776	-18.7553	-12.3596	-10.746	-7.64919	-7.23503
88.4208	-39.8316		88.4208	-41.2534	-19.4102	-12.6713	-10.9668	-7.79174	-7.35873
88.3521	-49.6653		88.3521	-41.0439	-19.367	-12.651	-10.9525	-7.78251	-7.35073
88.877	-49.033		88.877	-42.6874	-19.6998	-12.8073	-11.0624	-7.85326	-7.41196
89.7782	-41.7672		89.7782	-45.7635	-20.2909	-13.0813	-11.2538	-7.97601	-7.51792
89.8754	-48.6754		89.8754	-46.1161	-20.3563	-13.1113	-11.2746	-7.98934	-7.52941
90.2767	-50.222		90.2767	-47.6188	-20.6293	-13.2361	-11.3611	-8.04461	-7.57699
91.028	-45.599		91.028	-50.6484	-21.1551	-13.4736	-11.5247	-8.14898	-7.66664
91.1139	-52.7059		91.1139	-51.0143	-21.2165	-13.5011	-11.5436	-8.16099	-7.67695
91.3652	-56.8978		91.3652	-52.1085	-21.3976	-13.582	-11.599	-8.1962	-7.70713
91.4553	-63.931		91.4553	-52.51	-21.4632	-13.6112	-11.6189	-8.20886	-7.71798
91.4838	-72.051		91.4838	-52.6378	-21.4839	-13.6204	-11.6252	-8.21287	-7.7214
92.442	-63.7801		92.442	-57.245	-22.2006	-13.9357	-11.8394	-8.34864	-7.83747
93.1669	-59.621		93.1669	-61.1685	-22.767	-14.1806	-12.0042	-8.4527	-7.92613
93.2394	-66.9662		93.2394	-61.5835	-22.8247	-14.2054	-12.0208	-8.46316	-7.93503
94.0754	-60.8486		94.0754	-66.7146	-23.5081	-14.4955	-12.2142	-8.58477	-8.0383
94.211	-67.0802		94.211	-67.6099	-23.6218	-14.5432	-12.2459	-8.60465	-8.05515
94.5541	-69.6528		94.5541	-69.9616	-23.9134	-14.6651	-12.3265	-8.65513	-8.09789
95.0187	-70.0834		95.0187	-73.3565	-24.3172	-14.8322	-12.4365	-8.72392	-8.15605
95.0216	-78.655		95.0216	-73.3781	-24.3196	-14.8333	-12.4372	-8.72435	-8.15641
95.8705	-72.3113		95.8705	-80.2892	-25.0848	-15.1453	-12.641	-8.85137	-8.26351
96.1179	-76.5718		96.1179	-82.4958	-25.3147	-15.2379	-12.7011	-8.88872	-8.29493
96.4095	-80.0511		96.4095	-85.2216	-25.59	-15.3481	-12.7723	-8.93294	-8.3321
96.4566	-87.8437		96.4566	-85.6742	-25.6348	-15.366	-12.7838	-8.94009	-8.3381
96.7522	-91.2542		96.7522	-88.6069	-25.9193	-15.4789	-12.8566	-8.98516	-8.37592
97.2524	-91.057		97.2524	-93.9394	-26.4119	-15.6726	-12.9807	-9.06193	-8.44023
97.2911	-98.9963		97.2911	-94.3728	-26.4506	-15.6877	-12.9904	-9.06789	-8.44522
98.0813	-93.6876		98.0813	-103.945	-27.2606	-16.0008	-13.1894	-9.19052	-8.54766
98.1015	-101.954		98.1015	-104.209	-27.2818	-16.0089	-13.1945	-9.19368	-8.55029
98.7097	-99.8534		98.7097	-112.68	-27.9325	-16.256	-13.3501	-9.2892	-8.62984
98.5266	-111.702		98.5266	-110.021	-27.7341	-16.1811	-13.3031	-9.26035	-8.60583
99.2488	-107.591		99.2488	-121.116	-28.5298	-16.4795	-13.4899	-9.37471	-8.70087
100.656	-91.3986		100.656	-148.388	-30.1864	-17.0834	-13.8627	-9.60164	-8.88857
103.985	-41.3309		103.985	-268.286	-34.7628	-18.6424	-14.7941	-10.161	-9.34626
104.935	-33.204		104.935	-330.825	-36.2713	-19.1248	-15.0737	-10.3268	-9.48058
105.254	-36.2027		105.254	-356.878	-36.801	-19.2908	-15.1691	-10.3831	-9.52607
105.858	-34.1785		105.858	-415.56	-37.838	-19.6109	-15.3516	-10.4907	-9.61271
106.796	-26.2644		106.796	-540.601	-39.5431	-20.1239	-15.6406	-10.6601	-9.74872
106.099	-47.1848		106.099	-443.064	-38.2637	-19.7405	-15.425	-10.5338	-9.6474
106.764	-44.0827		106.764	-535.345	-39.4818	-20.1057	-15.6305	-10.6542	-9.74396
107.497	-39.7683		107.497	-675.514	-40.8987	-20.5203	-15.8612	-10.7887	-9.85154
107.831	-42.4999		107.831	-758.448	-41.5708	-20.7133	-15.9676	-10.8506	-9.90088
108.525	-38.8891		108.525	-988.374	-43.0238	-21.1228	-16.1917	-10.9804	-10.0041
108.594	-46.2946		108.594	-1016.83	-43.1726	-21.1641	-16.2142	-10.9934	-10.0144
109.132	-45.4421		109.132	-1287.86	-44.3607	-21.4906	-16.3908	-11.0953	-10.0951
109.36	-50.0436		109.36	-1436.86	-44.8806	-21.6314	-16.4665	-11.1388	-10.1296
110.382	-40.6434		110.382	-2572.34	-47.3344	-22.2799	-16.8114	-11.3364	-10.2853
110.477	-47.5942		110.477	-2741.69	-47.5727	-22.3416	-16.8439	-11.355	-10.2998
110.791	-50.684		110.791	-3440.25	-48.3753	-22.5474	-16.952	-11.4165	-10.3482
111.907	-39.623		111.907	-10516.6	-51.4125	-23.3034	-17.3438	-11.6388	-10.5219
112.024	-46.1795		112.024	-12386.9	-51.7486	-23.3849	-17.3857	-11.6624	-10.5403
112.294	-50.0426		112.294	-19188.9	-52.5366	-23.5744	-17.4825	-11.717	-10.5828
112.158	-61.0721		112.158	-15194.4	-52.1356	-23.4782	-17.4334	-11.6893	-10.5613
112.889	-56.8035		112.889	-90316.6	-54.3411	-24.0003	-17.6984	-11.8383	-10.677
113.547	-53.8234		113.547	-1.04046e+06	-56.4555	-24.4855	-17.9415	-11.9744	-10.7823
113.991	-54.6167		113.991	-66184.6	-57.9569	-24.8214	-18.1081	-12.0672	-10.8539
114.573	-52.9789		114.573	-16886	-60.0224	-25.2725	-18.3297	-12.1902	-10.9485
115.315	-48.511		115.315	-6347.46	-62.8319	-25.8665	-18.6176	-12.3493	-11.0704
114.94	-63.746		114.94	-9805.58	-61.3871	-25.5637	-18.4714	-12.2686	-11.0086
115.164	-68.4218		115.164	-7480.06	-62.2428	-25.7437	-18.5585	-12.3166	-11.0454
115.608	-69.2168		115.608	-4779.71	-63.9969	-26.1065	-18.7328	-12.4126	-11.1188
116.269	-66.1774		116.269	-2834.09	-66.7594	-26.662	-18.9969	-12.5574	-11.229
116.409	-72.3368		116.409	-2577.88	-67.3668	-26.7816	-19.0533	-12.5882	-11.2524
116.281	-83.2161		116.281	-2811.38	-66.8095	-26.6719	-19.0016	-12.56	-11.2309
117.053	-78.2195		117.053	-1751.15	-70.2858	-27.3444	-19.3165	-12.7317	-11.3611
117.815	-73.4191		117.815	-1201.42	-74	-28.0333	-19.6341	-12.9037	-11.491
117.971	-79.281		117.971	-1121	-74.8021	-28.1783	-19.7003	-12.9394	-11.5179
118.574	-77.2763		118.574	-876.451	-78.0224	-28.7476	-19.9581	-13.0782	-11.622
118.744	-82.9075		118.744	-822.094	-78.968	-28.9111	-20.0314	-13.1175	-11.6515
119.465	-78.8061		119.465	-639.524	-83.2006	-29.623	-20.348	-13.2867	-11.7779
119.373	-89.0539		119.373	-659.235	-82.6398	-29.5305	-20.3071	-13.265	-11.7617
120.482	-78.1255		120.482	-470.771	-89.7977	-30.6734	-20.806	-13.5298	-11.9584
120.403	-88.1375		120.403	-481.292	-89.257	-30.5898	-20.77	-13.5108	-11.9443
121.006	-86.1342		121.006	-409.003	-93.5229	-31.2375	-21.0478	-13.6572	-12.0526
121.241	-90.6078		121.241	-385.2	-95.2758	-31.4962	-21.1577	-13.715	-12.0952
121.072	-102.207		121.072	-402.062	-94.0125	-31.3102	-21.0787	-13.6735	-12.0646
121.909	-96.0684		121.909	-328.028	-100.546	-32.2498	-21.4743	-13.8807	-12.217
122.232	-99.0039		122.232	-304.965	-103.254	-32.6236	-21.6295	-13.9616	-12.2762
122.443	-103.904		122.443	-291.188	-105.089	-32.872	-21.732	-14.0149	-12.3152
122.438	-112.624		122.438	-291.539	-105.04	-32.8654	-21.7293	-14.0135	-12.3142
122.769	-115.397		122.769	-271.708	-108.025	-33.2616	-21.8917	-14.0977	-12.3757
123.519	-110.802		123.519	-233.86	-115.283	-34.1853	-22.2653	-14.2905	-12.5159
123.86	-113.41		123.86	-219.271	-118.84	-34.6191	-22.4383	-14.3794	-12.5803
123.822	-122.698		123.822	-220.818	-118.437	-34.5706	-22.419	-14.3695	-12.5732
124.808	-113.939		124.808	-185.384	-129.676	-35.8714	-22.9296	-14.6303	-12.7613
124.78	-123.049		124.78	-186.256	-129.338	-35.8338	-22.9151	-14.6229	-12.7559
124.769	-131.864		124.769	-186.603	-129.204	-35.8189	-22.9093	-14.6199	-12.7538
125.308	-130.996		125.308	-170.697	-136.017	-36.5603	-23.1949	-14.7648	-12.8578
126.211	-123.687		126.211	-148.374	-148.78	-37.8608	-23.6862	-15.0123	-13.0345
130.425	-58.0222		130.425	-87.014	-242.411	-45.0174	-26.194	-16.2432	-13.8968
131.821	-42.0303		131.821	-75.3684	-294.533	-47.8716	-27.1131	-16.6815	-14.1974
131.919	-48.92		131.919	-74.6474	-298.832	-48.0832	-27.1796	-16.713	-14.2188
132.61	-45.366		132.61	-69.8896	-331.959	-49.6135	-27.6542	-16.9364	-14.3706
132.91	-48.6928		132.91	-67.9779	-348.141	-50.3033	-27.8645	-17.0349	-14.4373
133.532	-46.3576		133.532	-64.2928	-385.695	-51.7799	-28.3075	-17.2413	-14.5764
134.303	-41.3925		134.303	-60.1765	-441.507	-53.7086	-28.8719	-17.5022	-14.7512
134.46	-47.2432		134.46	-59.3927	-454.393	-54.116	-28.9892	-17.556	-14.7872
134.303	-58.6217		134.303	-60.1725	-441.57	-53.7107	-28.8725	-17.5024	-14.7514
134.482	-64.0857		134.482	-59.2809	-456.303	-54.1753	-29.0062	-17.5638	-14.7924
135.334	-57.6979		135.334	-55.3404	-537.701	-56.4735	-29.6546	-17.86	-14.9893
135.615	-61.3565		135.615	-54.1373	-569.523	-57.2675	-29.8739	-17.9595	-15.0551
136.199	-59.6907		136.199	-51.7862	-645.289	-58.971	-30.3364	-18.1683	-15.1926
136.759	-58.4424		136.759	-49.6967	-733.314	-60.682	-30.7907	-18.3719	-15.3261
137.742	-49.7275		137.742	-46.3752	-938.907	-63.884	-31.6144	-18.7375	-15.5642
138.219	-49.9487		138.219	-44.9086	-1071.37	-65.5328	-32.0258	-18.9184	-15.6812
137.693	-67.8422		137.693	-46.5325	-926.593	-63.7167	-31.5722	-18.7188	-15.5521
137.922	-72.4125		137.922	-45.8098	-985.978	-64.5003	-31.7691	-18.8056	-15.6083
137.737	-84.3091		137.737	-46.3924	-937.543	-63.8656	-31.6097	-18.7354	-15.5628
138.852	-73.2646		138.852	-43.0871	-1296.17	-67.8317	-32.5859	-19.1629	-15.8386
139.674	-67.3942		139.674	-40.9218	-1711.89	-71.0096	-33.3355	-19.4871	-16.0458
140.39	-63.3895		140.39	-39.1981	-2262.89	-73.9744	-34.0107	-19.7761	-16.2293
140.935	-62.4108		140.935	-37.9789	-2882.51	-76.3614	-34.5385	-20.0001	-16.3706
140.884	-71.9292		140.884	-38.0896	-2814.45	-76.1334	-34.4887	-19.979	-16.3573
140.948	-79.4299		140.948	-37.9513	-2899.89	-76.4185	-34.551	-20.0053	-16.3739
140.981	-87.4563		140.981	-37.8783	-2946.89	-76.5708	-34.5841	-20.0194	-16.3827
141.444	-87.9265		141.444	-36.9051	-3724.82	-78.7035	-35.0433	-20.2127	-16.504
141.975	-87.178		141.975	-35.8459	-5071.13	-81.2731	-35.583	-20.4384	-16.645
142.175	-92.2764		142.175	-35.4633	-5772.84	-82.2735	-35.7893	-20.5242	-16.6984
142.835	-89.2575		142.835	-34.2557	-9520.59	-85.7205	-36.4843	-20.8117	-16.8765
143.657	-83.3994		143.657	-32.8664	-22797.9	-90.335	-37.3789	-21.1776	-17.1015
143.443	-95.7958		143.443	-33.2173	-17457.6	-89.095	-37.1424	-21.0812	-17.0425
144.181	-91.4067		144.181	-32.0399	-53850.1	-93.4855	-37.9676	-21.416	-17.2472
144.579	-93.0062		144.579	-31.4403	-153802	-95.9977	-38.4251	-21.5999	-17.359
144.412	-104.568		144.412	-31.6884	-92581.2	-94.9332	-38.2325	-21.5226	-17.3121
145.444	-95.003		145.444	-30.2179	-619344	-101.83	-39.4486	-22.0075	-17.6052
145.879	-95.943		145.879	-29.6403	-97929.2	-104.982	-39.9806	-22.2173	-17.731
145.75	-106.838		145.75	-29.8086	-145020	-104.034	-39.822	-22.1549	-17.6937
146.048	-110.212		146.048	-29.4231	-64398.4	-106.243	-40.1896	-22.2993	-17.7801
146.463	-111.514		146.463	-28.9035	-29991.7	-109.45	-40.7115	-22.5031	-17.9016
147.115	-108.652		147.115	-28.1285	-13363.5	-114.795	-41.5521	-22.8286	-18.0945
147.217	-115.474		147.217	-28.0113	-12073	-115.67	-41.6863	-22.8803	-18.125
147.444	-120.086		147.444	-27.7542	-9793.83	-117.656	-41.9877	-22.996	-18.1931
148.344	-112.841		148.344	-26.7884	-5048.45	-126.061	-43.2152	-23.4626	-18.4664
148.921	-111.287		148.921	-26.2095	-3621.46	-131.954	-44.0326	-23.7695	-18.6446
152.422	-58.1993		152.422	-23.2652	-978.354	-178.974	-49.5593	-25.7692	-19.7782
153.888	-40.9637		153.888	-22.2691	-679.797	-206.79	-52.209	-26.6848	-20.2821
154.372	-41.0573		154.372	-21.966	-611.143	-217.442	-53.1325	-26.9978	-20.4523
154.389	-49.3802		154.389	-21.9556	-608.934	-217.83	-53.1653	-27.0089	-20.4583
155.412	-39.9727		155.412	-21.3532	-495.116	-243.392	-55.2071	-27.69	-20.825
155.453	-47.8618		155.453	-21.3298	-491.196	-244.526	-55.2927	-27.7183	-20.8401
155.083	-63.0017		155.083	-21.5412	-527.836	-234.708	-54.5385	-27.4686	-20.7063
155.193	-69.6822		155.193	-21.4776	-516.502	-237.567	-54.7613	-27.5425	-20.746
156.116	-62.0393		156.116	-20.966	-434.556	-263.781	-56.687	-28.1749	-21.0831
[truncated: 2,437 more rows]

## Sheet: Fig. 2c
Unfolding force
Bin Center (pN)	Frequency (%)
[truncated: 63 more rows]

## Sheet: Fig. 2d
Peak to peak distance
[truncated: 65 more rows]

[truncated: 12 more sheets: Fig. 3a, Fig. 3b, Fig. 4a, Fig. 4b, Fig. 5a, Fig. 5b, Fig. 5c, Fig. 5d, Fig. S1, Fig. S2, Fig. S3, Fig. S4]
